# Supplementary material for: Regional variations in serotype distribution and vaccination status in children under six years of age with invasive pneumococcal disease in Germany
Source: PLoS One. 2019 Jan 9;14(1):e0210278. doi: 10.1371/journal.pone.0210278 (PMC6326516; doi:10.1371/journal.pone.0210278)
Supplement: S1 Dataset — (XLSX) [file pone.0210278.s007.xlsx]

## Sheet: Tabelle1
SN	agedaysInf	AgeInYears	NorthRhineWestphalia	Central	Northeastern	Southern	FomerEast	District	Unemployment	MedianHouseholdSize	Incomepercapita	NoSecondaryEd	percentinKiTa	VSUNKNOWN	PCV7	PCV10	PCV13	VSNO	VSCO14	vaccination1	agedaysV1	vaccination2	agedaysV2	vaccination3	agedaysV3	vaccination4	agedaysV4	SeroType
67430	586	1	1	0	0	0	0	Aachen	9	2	18587	5.9	55.2	0	0	0	1	0	1	PCV13	81	PCV13	123	PCV13	158	PCV13	382	24F
37376	350	0	0	0	0	1	0	Aichach-Friedberg	2.8	2	22714	2.9	48	0				1	0									14
35248	194	0	0	1	0	0	0	Alzey-Worms	4.5	2	20255	4.1	57.3	0	1	0	0	0	0	PCV7	102	PCV7	165					6A
55019	262	0	0	1	0	0	0	Alzey-Worms	4.5	2	20255	4.1	57.3	0	0	0	1	0	0	PCV13	95	PCV13	137	PCV13	171			24F
63476	1419	3	0	1	0	0	0	Alzey-Worms	4.5	2	20255	4.1	57.3	0	0	0	1	0	0	PCV13	94	PCV13	124	PCV13	171	PCV13	552	38
42523	744	2	0	0	0	1	0	Ansbach	4.1	2	19742	5.5	52.4	0	1	0	0	0	0	PCV7	116	PCV7	151	PCV7	185	PCV7	397	7F
49441	102	0	0	0	0	1	0	Ansbach	4.1	2	19742	5.5	52.4	0				1	0									7F
49672	1040	2	0	0	0	1	0	Ansbach	4.1	2	19742	5.5	52.4	0	0	0	0	0	0	PCV 7	39	PCV 7	1450	PCV 7	131	PCV 10	772	11A
55775	1560	4	0	0	0	1	0	Ansbach	4.1	2	19742	5.5	52.4	0	0	0	0	0	0	PCV7	66	PCV7	142	PCV7	465	PCV13	1089	6C
55919	550	1	0	0	0	1	0	Ansbach	4.1	2	19742	5.5	52.4	0	0	0	1	0	1	PCV13	60	PCV13	89	PCV13	143	PCV13	446	15C
58434	210	0	0	0	0	1	0	Aschaffenburg	5.7	2	22153	6.9	58	0				1	0									6B
63267	279	0	0	0	0	1	0	Aschaffenburg	5.7	2	22153	6.9	58	0	0	0	1	0	0	PCV13	96	PCV13	140	PCV13	183	PCV13	420	23A
37708	214	0	0	0	0	1	0	Augsburg	6.9	2	18090	7.7	46.6	0				1	0									18C
41032	256	0	0	0	0	1	0	Augsburg	6.9	2	18090	7.7	46.6	0				1	0									7F
46640	607	1	0	0	0	1	0	Augsburg	6.9	2	18090	7.7	46.6	0	0	0	0	0	0	PCV7	103	PCV7	221	PCV7	248	PCV13	653	19A
48751	571	1	0	0	0	1	0	Augsburg	6.9	2	18090	7.7	46.6	0	0	0	1	0	0	PCV13	101	PCV13	129	PCV13	192	PCV13	405	24F
51760	812	2	0	0	0	1	0	Augsburg	6.9	2	18090	7.7	46.6	0				1	0									9V
61594	1093	2	0	0	0	1	0	Augsburg	6.9	2	18090	7.7	46.6	0	0	0	1	0	0	PCV13	280	PCV13	311					33F
66897	235	0	0	0	0	1	0	Augsburg	6.9	2	18090	7.7	46.6	0	0	0	1	0	0	Prevenar 13	103	Prevenar 13	137	Prevenar 13	193			21
66025	314	0	0	0	0	1	0	Augsburg	6.9	2	18090	7.7	46.6	0	0	0	1	0	0	PCV13	172	PCV13	257	PCV13	291			38
47136	293	0	0	1	0	0	0	Aurich	7.8	2	17306	3.8	49	0				1	0									3
54293	115	0	0	1	0	0	0	Aurich	7.8	2	17306	3.8	49	0				1	0									3
56249	226	0	0	1	0	0	0	Bad Kreuznach	6.6	2	19893	4.5	56.3	0	0	0	1	0	0	PCV13	111							22F
39122	188	0	0	0	0	1	0	Bamberg	4.9	2	19714	4.1	24.3	0	1	0	0	0	0	PCV7	135							35F
49810	386	1	0	0	0	1	0	Bamberg	4.9	2	19714	4.1	24.3	0	0	0	1	0	0	PCV13	104	PCV13	92	PCV13	202	PCV13	562	10A
60164	866	2	0	0	0	1	0	Bamberg	4.9	2	19714	4.1	24.3	0	0	0	1	0	0	PCV13	137	PCV13	151	PCV13	208	PCV13	448	3
53625	289	0	0	0	1	0	1	Barnim	10.3	2	18187	5.8	67.1	0	0	0	1	0	0	PCV 13	87	PCV 13	115	PCV 13	192			12F
56751	573	1	0	0	1	0	1	Barnim	10.3	2	18187	5.8	67.1	0	0	0	1	0	0	PCV13	83	PCV13	118	PCV13	154	PCV13	663	38
59773	384	1	0	0	1	0	1	Barnim	10.3	2	18187	5.8	67.1	0	0	0	1	0	0	PCV13	88	PCV13	119	PCV13	178			15C
34785	139	0	0	0	1	0	0	Berlin	13.3	2	18183	6	57	0	1	0	0	0	0	PCV7	110							7F
35970	425	1	0	0	1	0	0	Berlin	13.3	2	18183	6	57	0	1	0	0	0	0	PCV7	109	PCV7	140	PCV7	171			33A
36156	186	0	0	0	1	0	0	Berlin	13.3	2	18183	6	57	0	1	0	0	0	0	PCV7	102	PCV7	139					1
36411	481	1	0	0	1	0	0	Berlin	13.3	2	18183	6	57	0	1	0	0	0	0	PCV 7	311	PCV 7	353	PCV 7	664			12F
38738	414	1	0	0	1	0	0	Berlin	13.3	2	18183	6	57	0	1	0	0	0	0	PCV 7	89	PCV 7	130	PCV 7	218	PCV 7	464	24F
46119	443	1	0	0	1	0	0	Berlin	13.3	2	18183	6	57	0	0	0	1	0	1	PCV13	70	PCV13	100	PCV13	128			19A
46518	432	1	0	0	1	0	0	Berlin	13.3	2	18183	6	57	0	0	0	0	0	0	PCV10	198	PCV10	239	PCV13	597			15A
47510	206	0	0	0	1	0	0	Berlin	13.3	2	18183	6	57	0				1	0									7F
47808	179	0	0	0	1	0	0	Berlin	13.3	2	18183	6	57	0	0	0	1	0	0	PCV13	127							23B
50874	290	0	0	0	1	0	0	Berlin	13.3	2	18183	6	57	0	0	0	1	0	0	PCV 13	287							23B
52084	222	0	0	0	1	0	0	Berlin	13.3	2	18183	6	57	0	0	0	1	0	1	PCV13	68	PCV13	104	PCV13	132	PCV13	450	8
52676	99	0	0	0	1	0	0	Berlin	13.3	2	18183	6	57	0				1	0									7F
53007	417	1	0	0	1	0	0	Berlin	13.3	2	18183	6	57	0				1	0									12F
53160	1363	3	0	0	1	0	0	Berlin	13.3	2	18183	6	57	0	1	0	0	0	0	PCV7	100	PCV7	141	PCV7	184	PCV7	413	1
53594	372	1	0	0	1	0	0	Berlin	13.3	2	18183	6	57	0	0	0	1	0	0	PCV13	115	PCV13	150	PCV13	189	PCV13	493	24F
54495	122	0	0	0	1	0	0	Berlin	13.3	2	18183	6	57	0				1	0									10A
55449	159	0	0	0	1	0	0	Berlin	13.3	2	18183	6	57	0				1	0	PCV13	192							15C
60256	913	2	0	0	1	0	0	Berlin	13.3	2	18183	6	57	0	0	0	1	0	0	PCV13	78	PCV13	106	PCV13	134	PCV13	498	3
66140	250	0	0	0	1	0	0	Berlin	13.3	2	18183	6	57	0	0	0	1	0	0	PCV13	114	PCV13	193	PCV13	222			12F
64630	410	1	0	0	1	0	0	Berlin	13.3	2	18183	6	57	0				1	0									15A
64533	428	1	0	0	1	0	0	Berlin	13.3	2	18183	6	57	0	0	1	0	0	0	PCV 10	74	PCV 10	116	PCV 10	167			12F
65033	542	1	0	0	1	0	0	Berlin	13.3	2	18183	6	57	0	0	0	1	0	0	PCV13	91	PCV13	150	PCV13	192			38
64799	579	1	0	0	1	0	0	Berlin	13.3	2	18183	6	57	0	0	0	1	0	0	PCV13	134	PCV13	190	PCV13	226	PCV13	441	10A
66731	810	2	0	0	1	0	0	Berlin	13.3	2	18183	6	57	0				1	0									24F
48296	122	0	0	1	0	0	0	Bernkastel Wittlich	3.5	2	21615	2.5	57.4	0				1	0									19F
55473	134	0	0	0	0	1	0	Biberach	2.5	2	20782	3.4	53.6	0	0	0	1	0	1	PCV13	74	PCV13	105	PCV13	162	PCV13	563	23A
53156	1417	3	0	0	0	1	0	Böblingen	3.8	2	22436	5.4	53.4	0	1	0	0	0	0	PCV7	164							23A
54587	312	0	0	0	0	1	0	Böblingen	3.8	2	22436	5.4	53.4	0	0	0	1	0	0	PCV 13	117	PCV 13	152	PCV 13	176			22F
38709	200	0	1	0	0	0	0	Bochum	9.9	2	18217	5.7	53.4	0	0	0	0	0	0	PCV7	79	PCV7	114	PCV7	192	PCV13	394	24F
40177	162	0	1	0	0	0	0	Bochum	9.9	2	18217	5.7	53.4	0				1	0									6A
40257	163	0	1	0	0	0	0	Bochum	9.9	2	18217	5.7	53.4	0				1	0									6A
41892	142	0	1	0	0	0	0	Bochum	9.9	2	18217	5.7	53.4	0	0	0	1	0	0	PCV 13	134	PCV 13	218	PCV 13	285	PCV 13	547	1
46836	1164	3	1	0	0	0	0	Bochum	9.9	2	18217	5.7	53.4	0	1	0	0	0	1	PCV7	61	PCV7	90	PCV7	118	PCV7	411	15C
47231	176	0	1	0	0	0	0	Bochum	9.9	2	18217	5.7	53.4	0	0	0	1	0	0	PCV13	118							8
66537	412	1	1	0	0	0	0	Bochum	9.9	2	18217	5.7	53.4	0	0	0	1	0	0	PCV13	67	PCV13	217					12A
46770	617	1	1	0	0	0	0	Bonn	6.6	2	21971	5.4	52.7	0				1	0									19A
40517	424	1	0	1	0	0	1	Börde	8.2	2	17625	3.2	74.4	0	1	0	0	0	0	PCV7	126	PCV7	154	PCV7	182			19A
33768	198	0	1	0	0	0	0	Borken	4.2	2	19202	4	55.1	0	1	0	0	0	0	PCV7	100	PCV7	101	PCV7	179	PCV7	363	15B
54809	377	1	1	0	0	0	0	Borken	4.2	2	19202	4	55.1	0	0	0	1	0	0	PCV13	179	PCV13	207	PCV13	235			38
60811	472	1	1	0	0	0	0	Borken	4.2	2	19202	4	55.1	0	0	0	1	0	0	PCV13	63	PCV13	98	PCV13	138			24F
65407	1398	3	1	0	0	0	0	Borken	4.2	2	19202	4	55.1	0	0	0	1	0	1	PCV13	55	PCV13	83	PCV13	111	PCV13	420	3
55027	340	0	0	1	0	0	0	Braunschweig	.	2	19101	4.9	49.1	0	0	0	1	0	1	PCV13	76	PCV13	105	PCV13	133			9N
55527	299	0	0	1	0	0	0	Braunschweig	.	2	19101	4.9	49.1	0	0	0	1	0	1	PCV13	97	PCV13	126	PCV13	161	PCV13	759	12F
32510	108	0	0	0	0	1	0	Breisgau-Hochschwarzwald	3.5	2	21978	2.8	56.7	0	1	0	0	0	1	PCV7	71							7F
53914	920	2	0	0	0	1	0	Breisgau-Hochschwarzwald	3.5	2	21978	2.8	56.7	0	0	0	1	0	0	PCV 13	59	PCV 13	825					3
57782	599	1	0	0	0	1	0	Breisgau-Hochschwarzwald	3.5	2	21978	2.8	56.7	0	0	0	1	0	0	PCV 13	73	PCV 13	103	PCV 13	128			21
63578	528	1	0	0	0	1	0	Breisgau-Hochschwarzwald	3.5	2	21978	2.8	56.7	0	0	0	1	0	0	PCV13	100	PCV13	140	PCV13	237			3
47892	341	0	0	1	0	0	0	Bremen	10.6	2	19475	5.7	48.4	0	0	0	1	0	0	PCV13	75	PCV13	121	PCV13	178			19A
52094	218	0	0	1	0	0	0	Bremen	10.6	2	19475	5.7	48.4	0				1	0									22F
54980	1184	3	0	1	0	0	0	Bremen	10.6	2	19475	5.7	48.4	0	0	1	0	0	0	PCV10	83	PCV10	154	PCV10	154	PCV10	337	23B
59186	212	0	0	1	0	0	0	Bremen	10.6	2	19475	5.7	48.4	0	0	0	1	0	0	PCV13	153	PCV13	250					15B
45530	475	1	0	1	0	0	1	Burgenlandkreis	13.6	2	16627	3.1	76.4	0	1	0	0	0	0	PCV7	133	PCV7	161	PCV7	203	PCV7	372	19A
52894	239	0	0	1	0	0	1	Burgenlandkreis	13.6	2	16627	3.1	76.4	0				1	0									19F
56455	442	1	0	1	0	0	1	Burgenlandkreis	13.6	2	16627	3.1	76.4	0	0	0	1	0	1	PCV13	73	PCV13	108	PCV13	141			10A
62376	449	1	0	0	0	1	0	Calw	3.9	2	21122	5.5	56.7	0	0	0	1	0	0	PCV13	114	PCV13	142	PCV13	198			24F
40245	495	1	0	1	0	0	0	Celle	8.2	2	18201	4.7	54.4	0	1	0	0	0	0	PCV7	102	PCV7	144	PCV7	218			1
59836	146	0	0	0	0	1	0	Cham	3.2	2	19085	2.8	47.4	0	0	0	1	0	1	PCV13	74	PCV13	113					35F
42619	244	0	0	0	1	0	1	Chemnitz	.	-	-		62.7	0				1	0									6B
46296	724	1	0	0	1	0	1	Chemnitz	.	-	-		62.7	0				1	0									23B
52498	243	0	0	0	1	0	1	Chemnitz	.	-	-		62.7	0				1	0									6A
52823	255	0	0	0	1	0	1	Chemnitz	.	-	-		62.7	0				1	0									10A
53185	515	1	0	0	1	0	1	Chemnitz	.	-	-		62.7	0				1	0									6A
58511	570	1	0	0	1	0	1	Chemnitz	.	-	-		62.7	0	0	0	1	0	0	PCV13	159	PCv13	197	PCV13	232			3
50319	280	0	1	0	0	0	0	Coesfeld	3.2	2	20691	2.9	56.4	0	0	0	1	0	0	PCV 13	117	PCV 13	156	PCV 13	186	PCV 13	453	24F
62215	247	0	1	0	0	0	0	Coesfeld	3.2	2	20691	2.9	56.4	0	0	0	1	0	0	PCV13	118	PCV13	287					35F
58689	684	1	0	1	0	0	0	Cuxhaven	6.3	2	19035	4	57.9	0	0	0	1	0	0	PCV13	105	PCV13	209	PCV13	397			12F
60786	1417	3	0	1	0	0	0	Cuxhaven	6.3	2	19035	4	57.9	0	0	0	0	0	0	PCV10	262	PCV10	301	PCV10	473	PCV13	742	15B
44904	107	0	0	0	0	1	0	Dachau	2.6	2	22756	3.9	50.1	0	0	0	1	0	1	PCV13	68	PCV13	95					28F
64354	385	1	0	0	0	1	0	Dachau	2.6	2	22756	3.9	50.1	0	0	0	1	0	1	PCV13	68	PCV13	101	PCV13	142			23B
39724	303	0	0	1	0	0	0	Darmstadt	6	2	20245	7	50.8	0				1	0	PCV10	338	PCV13	1147					7F
55519	448	1	0	1	0	0	0	Darmstadt	6	2	20245	7	50.8	0	0	0	1	0	0	PCV13	103	PCV13	138	PCV13	244	PCV13	559	10A
61139	481	1	0	1	0	0	0	Darmstadt-Dieburg	5	2	21998	4.3	62.3	0	0	0	1	0	0	PCV13	123	PCV13	153	PCV13	221	PCV13	437	24F
35902	215	0	0	1	0	0	0	Delmenhorst	10.2	2	17664	7.2	46.2	0	1	0	0	0	0	PCV7	118	PCV7	233	PCV7	274			7F
67526	938	2	0	1	0	0	0	Diepholz	4.5	2	20248	3.3	54.1	0	0	0	0	0	0	PCV13	104	PCV13	189	PCV13	307			11A
38304	269	0	0	0	0	1	0	Donau-Ries	2.3	2	22245	3.2	54.3	0	1	0	0	0	0	PCV7	70	PCV7	107	PCV7	239			8
58150	722	1	0	0	0	1	0	Donau-Ries	2.3	2	22245	3.2	54.3	0				1	0									6B
60497	202	0	0	1	0	0	0	Donnersbergkreis	5.3	2	18833	4.5	64.1	0				1	0									35B
37717	241	0	1	0	0	0	0	Dortmund	12.8	2	17370	7.6	50.8	0	1	0	0	0	0	PCV7	62	PCV7	133	PCV7	175			1
42837	142	0	1	0	0	0	0	Dortmund	12.8	2	17370	7.6	50.8	0	0	1	0	0	0	PCV10	115							3
46796	531	1	1	0	0	0	0	Dortmund	12.8	2	17370	7.6	50.8	0	0	0	0	0	1	PCV7	47	PCV7	78	PCV7	113	PCV13	443	10A
57713	364	0	1	0	0	0	0	Dortmund	12.8	2	17370	7.6	50.8	0	0	0	1	0	0	PCV 13	105	PCV 13	133	PCV 13	533			23B
58058	406	1	1	0	0	0	0	Dortmund	12.8	2	17370	7.6	50.8	0	0	0	1	0	1	PCV13	88	PCV13	116	PCV13	144	PCV13	481	19A
59964	407	1	1	0	0	0	0	Dortmund	12.8	2	17370	7.6	50.8	0	0	0	1	0	0	PCV13	114	PCV13	149	PCV13	188			10A
61808	205	0	1	0	0	0	0	Dortmund	12.8	2	17370	7.6	50.8	0	0	0	1	0	0	PCV13	77	PCV13	127	PCV13	165			12A
62959	282	0	1	0	0	0	0	Dortmund	12.8	2	17370	7.6	50.8	0	0	0	1	0	0	PCV13	67							24F
64716	320	0	1	0	0	0	0	Dortmund	12.8	2	17370	7.6	50.8	0	0	0	1	0	1	PCV13	90	PCV13	121	PCV13	155			10A
41301	825	2	0	0	1	0	1	Dresden	.	-	-		62.7	0				1	0									15C
42382	586	1	0	0	1	0	1	Dresden	.	-	-		62.7	0	1	0	0	0	1	PCV7	90	PCV7	118	PCV7	153	PCV7	461	19A
42992	356	0	0	0	1	0	1	Dresden	.	-	-		62.7	0	0	0	0	0	0	PCV7	85	PCV7	140	PCV7	168	PCV13	512	7F
44401	418	1	0	0	1	0	1	Dresden	.	-	-		62.7	0	0	0	0	0	0	PCV7	212	PCV13	287	PCV13	498			19A
46524	949	2	0	0	1	0	1	Dresden	.	-	-		62.7	0	0	0	1	0	1	PCV13	67	PCV13	102	PCV13	153	PCV13	355	15C
48216	630	1	0	0	1	0	1	Dresden	.	-	-		62.7	0	0	0	1	0	0	PCV13	478							23A
51374	650	1	0	0	1	0	1	Dresden	.	-	-		62.7	0	0	0	1	0	0	PCV 13	104	PCV 13	142	PCV 13	192	PCV 13	379	19A
53124	1145	3	0	0	1	0	1	Dresden	.	-	-		62.7	0	0	1	0	0	1	PCV 10	94	PCV 10	124	PCV 10	153	PCV 10	376	3
53446	466	1	0	0	1	0	1	Dresden	.	-	-		62.7	0				1	0									21
54772	494	1	0	0	1	0	1	Dresden	.	-	-		62.7	0	0	0	1	0	0	PCV13	80	PCV13	200	PCV13	231			15C
55909	436	1	0	0	1	0	1	Dresden	.	-	-		62.7	0	0	1	0	0	0	PCV10	214	PCV10	250					19A
57732	444	1	0	0	1	0	1	Dresden	.	-	-		62.7	0				1	0	PCV13	662							19A
59867	1255	3	0	0	1	0	1	Dresden	.	-	-		62.7	0	0	0	1	0	0	PCV13	118	PCV13	158	PCV13	186	PCV13	740	11A
60932	544	1	0	0	1	0	1	Dresden	.	-	-		62.7	0	0	0	1	0	0	PCV13	100	PCV13	197	PCV13	234	PCV13	422	10A
64410	374	1	0	0	1	0	1	Dresden	.	-	-		62.7	0	0	0	1	0	1	PCV13	63	PCV13	105	PCV13	139			15A
50719	1059	2	1	0	0	0	0	Duisburg	13.1	2	15720	10.3	47.4	0	0	0	0	0	1	PCV7	94	PCV7	124	PCV7	152	PCV13	425	38
52399	267	0	1	0	0	0	0	Duisburg	13.1	2	15720	10.3	47.4	0	0	0	1	0	0	PCV 13	76	PCV 13	140	PCV 13	188			9N
55817	897	2	1	0	0	0	0	Duisburg	13.1	2	15720	10.3	47.4	0	0	0	1	0	0	PCV13	103	PCV13	138	PCV13	173	PCV13	515	38
59543	139	0	1	0	0	0	0	Duisburg	13.1	2	15720	10.3	47.4	0				1	0									19F
61945	1361	3	1	0	0	0	0	Duisburg	13.1	2	15720	10.3	47.4	0	0	0	1	0	0	PCV 13	91	PCV 13	146	PCV 13	188	PCV 13	533	3
61946	1843	5	1	0	0	0	0	Duisburg	13.1	2	15720	10.3	47.4	0	0	0	0	0	0	PCV7	87	PCV7	127	PCV7	191	PCV13	434	22F
67183	1238	3	1	0	0	0	0	Duisburg	13.1	2	15720	10.3	47.4	0	0	0	1	0	0	PCV13	94	PCV13	258	PCV13	647			24F
48583	1294	3	1	0	0	0	0	Düren	8	2	18872	6.3	51.7	0	1	0	0	0	0	PCV 7	69	PCV 7	110	PCV 7	165	PCV 7	394	19A
58228	146	0	1	0	0	0	0	Düren	8	2	18872	6.3	51.7	0	0	0	1	0	0	PCV 13	129							19A
46435	506	1	1	0	0	0	0	Düsseldorf	9	1	23324	6.8	48.6	0	0	1	0	0	0	PCV10	55	PCV10	83	PCV10	128			19A
50184	388	1	1	0	0	0	0	Düsseldorf	9	1	23324	6.8	48.6	0				1	0									33F
50286	1247	3	1	0	0	0	0	Düsseldorf	9	1	23324	6.8	48.6	0	1	0	0	0	0	PCV 7	83	PCV 7	124	PCV 7	181	PCV 7	436	19A
60939	1720	4	1	0	0	0	0	Düsseldorf	9	1	23324	6.8	48.6	0				1	0									15C
61637	552	1	1	0	0	0	0	Düsseldorf	9	1	23324	6.8	48.6	0	0	0	1	0	0	PCV13	125	PCV13	156	PCV13	274	PCV13	714	24F
53592	549	1	0	1	0	0	0	Emden	9.8	2	17061	5.4	48.8	0	0	1	0	0	0	PCV 10	79	PCV 10	127	PCV 10	184			14
53909	1302	3	0	0	0	1	0	Emmendingen	3.2	2	20285	3.2	60.2	0	0	0	0	0	0	PCV7	103	PCV7	132	PCV7	173	PCV10	483	33F
67518	114	0	0	0	0	1	0	Emmendingen	3.2	2	20285	3.2	60.2	0				1	0	PCV13	141							1
36138	358	0	0	1	0	0	0	Emsland	3.7	2	18233	4.4	51.2	0	1	0	0	0	0	PCV7	93	PCV7	138	PCV7	182	PCV7	700	15C
39785	468	1	0	1	0	0	0	Emsland	3.7	2	18233	4.4	51.2	0	1	0	0	0	0	PCV7	152	PCV7	222	PCV7	356			10A
41540	496	1	0	1	0	0	0	Emsland	3.7	2	18233	4.4	51.2	0				1	0									18C
50330	404	1	0	1	0	0	0	Emsland	3.7	2	18233	4.4	51.2	0	0	0	1	0	1	PCV 13	59	PCV 13	96	PCV 13	152			19A
55110	1583	4	0	1	0	0	0	Emsland	3.7	2	18233	4.4	51.2	0	1	0	0	0	0	PCV7	91	PCV7	128	PCV7	192	PCV7	434	11A
60983	403	1	0	1	0	0	0	Emsland	3.7	2	18233	4.4	51.2	0	0	0	1	0	0	PCV13	109	PCV13	162	PCV13	198			15B
58380	282	0	1	0	0	0	0	Ennepe-Ruhr-Kreis	7.3	2	22634	5.2	53.2	0				1	0									15B
52020	456	1	0	1	0	0	1	Erfurt	10.2	2	16892	2.3	57.2	0	0	0	1	0	0	PCV 13	107	PCV 13	140	PCV 13	203			21
53554	275	0	0	1	0	0	1	Erfurt	10.2	2	16892	2.3	57.2	0	0	0	1	0	0	PCV 13	87	PCV 13	185	PCV 13	246			21
50758	610	1	0	0	0	1	0	Erlangen	3.7	2	22765	4.7	56.7	0	0	1	0	0	0	PCV10	128	PCV 10	157	PCV 10	189	PCV 10	431	19F
64891	344	0	0	0	0	1	0	Erlangen-Höchstadt	2.3	2	23289	2.8	56.8	0	0	0	1	0	0	PCV13	113	PCV13	143	PCV13	185	erst im Januar 2015 nötig		24F
45739	379	1	0	0	1	0	1	Erzgebirgskreis	9.6	2	16681	1.9	66.3	0	0	0	0	0	0	PCV 7	80	PCV 7	118	PCV 13	178	PCV 13	689	19A
56144	694	1	0	0	1	0	1	Erzgebirgskreis	9.6	2	16681	1.9	66.3	0	0	0	1	0	0	PCV13	128	PCV13	160	PCV13	227			33F
56348	377	1	0	0	1	0	1	Erzgebirgskreis	9.6	2	16681	1.9	66.3	0				1	0	PCV13	484	PCV13	522	PCV13	795			19A
57119	280	0	0	0	1	0	1	Erzgebirgskreis	9.6	2	16681	1.9	66.3	0				1	0									7F
64608	514	1	1	0	0	0	0	Essen	12	2	19151	7.2	46	0	0	0	1	0	0	PCV13	65	PCV13	100	PCV13	132			15C
33372	145	0	0	0	0	1	0	Esslingen	4	2	22678	5.5	56	0				1	0									1
41494	102	0	0	0	0	1	0	Esslingen	4	2	22678	5.5	56	0				1	0									19F
43006	449	1	0	0	0	1	0	Esslingen	4	2	22678	5.5	56	0	1	0	0	0	0	PCV7	123	PCV7	156	PCV7	214			19A
51035	275	0	0	0	0	1	0	Esslingen	4	2	22678	5.5	56	0	0	0	1	0	0	PCV 13	125	PCV 13	168	PCV 13	210			24F
46952	329	0	0	0	1	0	0	Flensburg	11.8	1	18079	4.9	53.2	0	0	0	1	0	1	PCV13	80	PCV13	110	PCV13	145	PCV13	374	10A
33479	142	0	0	1	0	0	0	Frankfurt	7.5	2	20492	8	47.8	0	1	0	0	0	0	PCV7	119	PCV7	196	PCV7	379	PCV7	715	14
37318	106	0	0	1	0	0	0	Frankfurt	7.5	2	20492	8	47.8	0	1	0	0	0	1	PCV7	64	PCV7	92					7F
37430	526	1	0	1	0	0	0	Frankfurt	7.5	2	20492	8	47.8	0	1	0	0	0	1	PCV7	58	PCV7	87	PCV7	117	PCV7	417	1
43882	172	0	0	1	0	0	0	Frankfurt	7.5	2	20492	8	47.8	0	0	1	0	0	1	PCV10	57	PCV10	85	PCV10	114			15B
48674	420	1	0	1	0	0	0	Frankfurt	7.5	2	20492	8	47.8	0	0	0	1	0	1	PCV 13	77	PCV 13	113	PCV 13	153			1
49408	596	1	0	1	0	0	0	Frankfurt	7.5	2	20492	8	47.8	0	0	0	1	0	0	PCV 13	113	PCV 13	145	PCV 13	173	PCV 13	369	24F
51183	136	0	0	1	0	0	0	Frankfurt	7.5	2	20492	8	47.8	0	0	0	1	0	0	PCV13	133							10A
54991	1705	4	0	1	0	0	0	Frankfurt	7.5	2	20492	8	47.8	0				1	0									1
56598	296	0	0	1	0	0	0	Frankfurt	7.5	2	20492	8	47.8	0	0	1	0	0	0	PCV10	121	PCV10	156	PCV10	292			9N
57047	113	0	0	1	0	0	0	Frankfurt	7.5	2	20492	8	47.8	0				1	0									35B
67618	274	0	0	1	0	0	0	Frankfurt	7.5	2	20492	8	47.8	0	0	0	1	0	0	PCV13	104	PCV13	132	PCV13	174			35F
67524	535	1	0	0	1	0	1	Frankfurt am Oder	13.7	2	15713	4	80	0	0	0	1	0	0	Prevenar 13	102	Prevenar 13	176	Prevenar 13	222	Prevenar 13	474	35F
36307	389	1	0	0	0	1	0	Freiburg im Breisgau	6.1	2	19895	3.5	53.2	0	1	0	0	0	0	PCV7	72	PCV7	113	PCV7	174			10A
42204	325	0	0	0	0	1	0	Freiburg im Breisgau	6.1	2	19895	3.5	53.2	0				1	0									7F
53311	504	1	0	0	0	1	0	Freiburg im Breisgau	6.1	2	19895	3.5	53.2	0				1	0									23B
55024	219	0	0	0	0	1	0	Freiburg im Breisgau	6.1	2	19895	3.5	53.2	0	0	0	1	0	0	PCV13	93	PCV13	155	PCV13	264	PCV13	470	19F
55269	120	0	0	0	0	1	0	Freiburg im Breisgau	6.1	2	19895	3.5	53.2	0				1	0									12F
55504	1119	3	0	0	0	1	0	Freiburg im Breisgau	6.1	2	19895	3.5	53.2	0	0	1	0	0	0	PCV10	147	PCV10	156	PCV10	190	PCV10	527	22F
56969	201	0	0	0	0	1	0	Freiburg im Breisgau	6.1	2	19895	3.5	53.2	0	0	0	1	0	1	PCV13	72	PCV13	103	PCV13	129			12F
58456	289	0	0	0	0	1	0	Freiburg im Breisgau	6.1	2	19895	3.5	53.2	0				1	0									12F
62758	256	0	0	0	0	1	0	Freiburg im Breisgau	6.1	2	19895	3.5	53.2	0	0	0	1	0	1	PCV13	85	PCV13	113	PCV13	140			33F
61709	1172	3	0	0	0	1	0	Freudenstadt	3.7	2	21384	4.1	59	0	0	0	1	0	0	PCV13	81	PCV13	109	PCV13	139	PCV13	468	15C
57986	404	1	0	1	0	0	0	Fulda	4	2	19607	3.6	55.3	0	0	0	1	0	0	PCV 13	126	PCV 13	223	PCV 13	645			24F
66149	129	0	0	1	0	0	0	Fulda	4	2	19607	3.6	55.3	0	0	0	1	0	0	PCV13	69							24F
52307	1292	3	1	0	0	0	0	Gelsenkirchen	14.2	2	15259	10.9	49.1	0	1	0	0	0	0	PCV7	74	PCV7	116	PCV7	180	PCV7	461	7F
53655	134	0	1	0	0	0	0	Gelsenkirchen	14.2	2	15259	10.9	49.1	0	0	1	0	0	0	PCV 10	130							6A
66430	112	0	1	0	0	0	0	Gelsenkirchen	14.2	2	15259	10.9	49.1	0	0	0	1	0	1	PCV13	75	PCV13	172					33F
60823	959	2	0	1	0	0	1	Gera	12.4	2	16888	2.5	67.1	0	0	0	1	0	0	PCV13	30	PCV13	122	PCV13	152	PCV13	488	38
43377	367	1	0	1	0	0	0	Gifhorn	5.8	2	19939	4.7	51.4	0	0	1	0	0	0	PCV10	98	PCV10	161	PCV10	247			15C
47915	317	0	0	1	0	0	0	Gifhorn	5.8	2	19939	4.7	51.4	0				1	0									19F
61459	158	0	0	0	0	1	0	Göppingen	4.4	2	21282	5.8	54.7	0	0	0	1	0	0	PCV13	109	PCV13	138					8
42764	304	0	0	0	1	0	1	Görlitz	.	-	-		62.7	0	1	0	0	0	0	PCV7	126	PCV7	154	PCV7	225			7F
55991	215	0	0	0	1	0	1	Görlitz	.	-	-		62.7	0	0	0	1	0	0	PCV13	99	PCV13	155	PCV13	294			23B
62815	1527	4	0	1	0	0	0	Goslar	9.4	2	18436	4.2	61.6	0	0	0	1	0	0	PCV13	57	PCV13	126	PCV13	169			24F
65656	651	1	0	1	0	0	1	Gotha	8.1	2	16786	2.1	63.4	0	0	0	1	0	0	PCV13	86	PCV13	119	PCV13	199	PCV13	428	24F
41737	264	0	0	1	0	0	0	Göttingen	6.9	2	.	3.4	58.7	0	1	0	0	0	1	PCV7	60	PCV7	95	PCV7	127			8
68190	107	0	0	1	0	0	0	Göttingen	6.9	2	.	3.4	58.7	0				1	0									35B
63609	160	0	0	1	0	0	0	Göttingen	6.9	2	.	3.4	58.7	0				1	0									19A
64433	185	0	0	1	0	0	0	Göttingen	6.9	2	.	3.4	58.7	0	0	0	1	0	0	PCV13	116	PCV13	164					12F
48899	729	1	0	1	0	0	0	Grafschaft Bentheim	4.6	2	17264	4.5	52.1	0	0	0	0	0	0	PCV 7	118	PCV 7	146	PCV 7	188	PCV13	482	24F
55773	151	0	0	1	0	0	0	Grafschaft Bentheim	4.6	2	17264	4.5	52.1	0	0	0	1	0	0	PCV13	92	PCV13	120	PCV13	233			NT
43003	539	1	0	0	1	0	1	Greifswald	.	2	-	2.8	17.6	0	1	0	0	0	0	PCV7	58	PCV7	178	PCV7	206	PCV7	369	19A
48146	120	0	0	1	0	0	1	Greiz	9.2	2	17212	2.2	70.6	0				1	0									19A
33831	218	0	0	1	0	0	0	Groß-Gerau	5.4	2	19475	7.2	47	0				1	0									18A
54751	105	0	0	1	0	0	0	Groß-Gerau	5.4	2	19475	7.2	47	0	0	0	1	0	1	PCV 13	84							19A
66802	1968	5	0	1	0	0	0	Groß-Gerau	5.4	2	19475	7.2	47	0	0	1	0	0	0	PCV10	102	PCV10	149	PCV10	184			15A
56877	423	1	0	0	0	1	0	Günzburg	2.8	2	22917	4.4	50.7	0	0	0	1	0	1	PCV13	55	PCV13	91	PCV13	118			10A
66644	173	0	1	0	0	0	0	Gütersloh	4.7	2	22034	6.2	52.7	0				1	0									14
42789	469	1	0	1	0	0	1	Halle (Saale)	12.1	2	15762	3.5	65.9	0	1	0	0	0	0	PCV7	130	PCV7	193	PCV7	249			7F
54429	159	0	0	1	0	0	1	Halle (Saale)	12.1	2	15762	3.5	65.9	0	0	0	1	0	0	PCV13	79	PCV 13	118	PCV 13	217			9N
33074	112	0	0	0	1	0	0	Hamburg	7.8	2	22695	6.1	50.1	0	1	0	0	0	1	PCV7	97							8
37626	178	0	0	0	1	0	0	Hamburg	7.8	2	22695	6.1	50.1	0	0	1	0	0	0	PCV10	149							10A
37785	117	0	0	0	1	0	0	Hamburg	7.8	2	22695	6.1	50.1	0				1	0									6A
39063	210	0	0	0	1	0	0	Hamburg	7.8	2	22695	6.1	50.1	0				1	0									19A
40513	398	1	0	0	1	0	0	Hamburg	7.8	2	22695	6.1	50.1	0				1	0									7F
43879	123	0	0	0	1	0	0	Hamburg	7.8	2	22695	6.1	50.1	0				1	0									1
44912	240	0	0	0	1	0	0	Hamburg	7.8	2	22695	6.1	50.1	0	0	0	0	0	0	PCV7	124	PCV13	181	PCV13	217			10A
48232	182	0	0	0	1	0	0	Hamburg	7.8	2	22695	6.1	50.1	0	0	0	1	0	0	PCV13	119	PCV13	149					24F
51740	220	0	0	0	1	0	0	Hamburg	7.8	2	22695	6.1	50.1	0	0	0	1	0	0	PCV13	201	PCV13	265	PCV13	682	PCV13	702	11A
53318	295	0	0	0	1	0	0	Hamburg	7.8	2	22695	6.1	50.1	0				1	0									19A
57980	799	2	0	0	1	0	0	Hamburg	7.8	2	22695	6.1	50.1	0	0	0	1	0	0	PCV13	98	PCV13	126	PCV13	161	PCV13	490	22F
58678	585	1	0	0	1	0	0	Hamburg	7.8	2	22695	6.1	50.1	0	0	0	1	0	0	PCV13	104	PCV13	144	PCV13	207	PCV13	516	24F
58969	223	0	0	0	1	0	0	Hamburg	7.8	2	22695	6.1	50.1	0	0	0	1	0	0	PCV13	113	PCV13	155	PCV13	209			12F
60039	387	1	0	0	1	0	0	Hamburg	7.8	2	22695	6.1	50.1	0	0	0	1	0	0	PCV13	121	PCV13	155	PCV13	164			24F
63549	1173	3	0	0	1	0	0	Hamburg	7.8	2	22695	6.1	50.1	0	0	0	1	0	0	PCV13	104	PCV13	174	PCV13	262			14
68000	209	0	0	0	1	0	0	Hamburg	7.8	2	22695	6.1	50.1	0	0	0	1	0	0	PCV13	142	PCV13	177					24F
66557	272	0	0	0	1	0	0	Hamburg	7.8	2	22695	6.1	50.1	0	0	0	1	0	1	PCV13	89	PCV13	120	PCV13	150			10A
65870	528	1	0	0	1	0	0	Hamburg	7.8	2	22695	6.1	50.1	0	0	0	1	0	0	PCV13	67	PCV13	96	PCV13	126	PCV13	501	15C
64416	574	1	0	0	1	0	0	Hamburg	7.8	2	22695	6.1	50.1	0	0	0	1	0	0	PCV13	194	PCV13	230	PCV13	265	PCV13	501	12F
67065	1208	3	0	0	1	0	0	Hamburg	7.8	2	22695	6.1	50.1	0	0	0	1	0	0	PCV13	111	PCV13	139	PCV13	174	PCV13	504	12F
45234	130	0	0	1	0	0	0	Hameln-Pyrmont	8.2	2	19111	4.8	54.5	0	0	1	0	0	0	PCV10	104							6B
48255	376	1	0	1	0	0	0	Hameln-Pyrmont	8.2	2	19111	4.8	54.5	0	0	1	0	0	0	PCV10	104	PCV 10	163	PCV 10	204	PCV 10	349	6B
65541	270	0	1	0	0	0	0	Hamm	10.3	2	16561	7.7	49.5	0	0	0	1	0	0	PCV13	115	PCV13	150	PCV13	206			24F
32479	112	0	0	1	0	0	0	Hannover	.	1	19096	5.9	23.5	0				1	0									18C
33704	142	0	0	1	0	0	0	Hannover	.	1	19096	5.9	23.5	0	0	0	0	0	0	PCV7	127	PCV7	366	PCV7	762	PCV13	1130	23F
34673	144	0	0	1	0	0	0	Hannover	.	1	19096	5.9	23.5	0	1	0	0	0	0	PCV7	101							19A
39433	363	1	0	1	0	0	0	Hannover	.	1	19096	5.9	23.5	0	0	0	0	0	0	PCV7	70	PCV7	120	PCV7	165	PCV10	417	1
44972	700	1	0	1	0	0	0	Hannover	.	1	19096	5.9	23.5	0	1	0	0	0	0	PCV7	82	PCV7	120	PCV7	250	PCV7	274	38
47056	936	2	0	1	0	0	0	Hannover	.	1	19096	5.9	23.5	0	0	0	0	0	0	PCV7	99	PCV7	128	PCV7	166	PCV10	469	38
48237	290	0	0	1	0	0	0	Hannover	.	1	19096	5.9	23.5	0	0	0	1	0	0	PCV13	65	PCV13	128	PCV13	184			22F
50192	523	1	0	1	0	0	0	Hannover	.	1	19096	5.9	23.5	0	0	0	1	0	0	PCV 13	82	PCV 13	123	PCV 13	195	PCV 13	411	10A
52526	1391	3	0	1	0	0	0	Hannover	.	1	19096	5.9	23.5	0	1	0	0	0	1	PCV7	63	PCV7	104	PCV7	135	PCV7	427	1
52537	1411	3	0	1	0	0	0	Hannover	.	1	19096	5.9	23.5	0				1	0									3
53313	728	1	0	1	0	0	0	Hannover	.	1	19096	5.9	23.5	0	0	0	1	0	0	PCV13	82	PCV13	123	PCV13	195	PCV13	411	38
54545	1322	3	0	1	0	0	0	Hannover	.	1	19096	5.9	23.5	0	0	0	0	0	0	PCV7	113	PCV7	146	PCV7	190	PCV13	1008	10A
54987	455	1	0	1	0	0	0	Hannover	.	1	19096	5.9	23.5	0				1	0									38
56460	371	1	0	1	0	0	0	Hannover	.	1	19096	5.9	23.5	0	0	0	1	0	0	PCV13	121	PCV13	163	PCV13	205			10A
62621	566	1	0	1	0	0	0	Hannover	.	1	19096	5.9	23.5	0	0	0	1	0	0	PCV13	174	PCV13	223	PCV13	630			24F
63006	875	2	0	1	0	0	0	Hannover	.	1	19096	5.9	23.5	0	0	0	1	0	1	PCV13	62	PCV13	98	PCV13	126	PCV13	356	19A
63538	1522	4	0	1	0	0	0	Hannover	.	1	19096	5.9	23.5	0	0	0	1	0	0	PCV13	111	PCV13	139	PCV13	187	PCV13	530	19F
63879	333	0	0	1	0	0	0	Hannover	.	1	19096	5.9	23.5	0	0	0	1	0	0	PCV13	92	PCV13	174	PCV13	183			10A
42615	921	2	0	1	0	0	0	Harburg	5	2	23018	2.7	56.7	0	1	0	0	0	0	PCV7	328	PCV7	394					6A
51180	1582	4	0	1	0	0	0	Harburg	5	2	23018	2.7	56.7	0	0	0	0	0	0	PCV7	328	PCV7	394	PCV13	1038			23B
42307	375	1	0	0	1	0	1	Havelland	9.3	2	18038	3.7	63.8	0				1	0	PCV13	434	PCV13	469	PCV13	498			19F
51856	483	1	0	0	1	0	1	Havelland	9.3	2	18038	3.7	63.8	0	0	0	1	0	0	PCV 13	61	PCV 13	89	PCV 13	119	PCV 13	615	15B
56727	645	1	0	0	1	0	1	Havelland	9.3	2	18038	3.7	63.8	0	0	0	1	0	1	PCV13	88	PCV13	119	PCV13	152	PCv13	429	11A
51156	204	0	0	1	0	0	0	Heidekreis	7.2	2	18372	4.8	55.8	0	0	0	1	0	0	PCV 13	63	PCV 13	131	PCV 13	281			22F
47924	1024	2	0	0	0	1	0	Heilbronn	6.1	2	39351	7.7	21.1	0				1	0									18C
53339	280	0	0	0	0	1	0	Heilbronn	6.1	2	39351	7.7	21.1	0	0	1	0	0	0	PCV 10	101	PCV 10	146	PCV 10	216			24F
53473	116	0	0	0	0	1	0	Heilbronn	6.1	2	39351	7.7	21.1	0				1	0									6B
32529	127	0	1	0	0	0	0	Herford	6.2	2	20754	6	53.8	0				1	0									19F
51116	95	0	1	0	0	0	0	Herford	6.2	2	20754	6	53.8	0				1	0									15C
57672	681	1	1	0	0	0	0	Herford	6.2	2	20754	6	53.8	0	0	0	1	0	1	PCV13	91	PCV13	119	PCV13	148	PCV13	441	38
67508	208	0	1	0	0	0	0	Herford	6.2	2	20754	6	53.8	0	0	0	1	0	1	PCV13	58	PCV13	100	PCV13	133			10A
58868	932	2	0	1	0	0	0	Hildesheim	8.1	2	18529	4.4	55.1	0	0	0	1	0	1	PCV13	67	PCV13	102	PCV13	130	PCV13	373	12F
59894	611	1	0	1	0	0	0	Hildesheim	8.1	2	18529	4.4	55.1	0	0	0	1	0	1	PCV13	66	PCV13	97	PCV13	136	PCV13	374	15C
47169	294	0	1	0	0	0	0	Hochsauerlandkreis	5	2	21038	4.9	61.6	0				1	0									19A
67515	870	2	1	0	0	0	0	Hochsauerlandkreis	5	2	21038	4.9	61.6	0	0	0	1	0	0	PCV13	138	PCV13	200	PCV13	718			24F
58252	545	1	0	0	0	1	0	Hohenlohekreis	2.8	2	21352	4.2	53.3	0	0	0	1	0	0	PCV13	106	PCV13	141	PCV13	202			15B
61034	335	0	0	0	0	1	0	Hohenlohekreis	2.8	2	21352	4.2	53.3	0				1	0									10A
65873	1792	4	1	0	0	0	0	Höxter	5.5	2	18520	4.2	55.4	0	0	0	1	0	0	PCV13	196	PCV13	227	PCV13	462			35F
40331	560	1	0	0	0	1	0	Ingolstadt	3.7	2	20587	7.4	47.3	0	1	0	0	0	0	PCV7	123	PCV7	361					33F
57189	1867	5	0	0	0	1	0	Ingolstadt	3.7	2	20587	7.4	47.3	0	1	0	0	0	0	PCV7	79	PCV7	120	PCV7	165	PCV7	404	19F
60349	1238	3	0	1	0	0	1	Jena	7.1	2	16335	1.6	64.5	0				1	0									23B
52255	941	2	0	1	0	0	0	Kaiserslautern	10.4	2	17873	6	55.3	0				1	0									19F
40566	233	0	0	0	0	1	0	Karlsruhe	5.8	2	20861	4	53.3	0	1	0	0	0	0	PCV7	75	PCV7	200					6A
46831	734	2	0	0	0	1	0	Karlsruhe	5.8	2	20861	4	53.3	0	1	0	0	0	0	PCV7	143	PCV7	185					10A
47336	141	0	0	0	0	1	0	Karlsruhe	5.8	2	20861	4	53.3	0				1	0									19A
51251	492	1	0	0	0	1	0	Karlsruhe	5.8	2	20861	4	53.3	0	0	0	1	0	0	PCV13	86	PCV13	123	PCV13	165	PCV13	435	24F
51644	1454	3	0	0	0	1	0	Karlsruhe	5.8	2	20861	4	53.3	0	1	0	0	0	0	PCV7	164	PCV7	196	PCV7	246	PCV7	531	7F
52008	149	0	0	0	0	1	0	Karlsruhe	5.8	2	20861	4	53.3	0	0	0	1	0	0	PCV 13	145	PCV 13	179	PCV 13	222			15A
54771	224	0	0	0	0	1	0	Karlsruhe	5.8	2	20861	4	53.3	0				1	0									21
56826	584	1	0	0	0	1	0	Karlsruhe	5.8	2	20861	4	53.3	0				1	0									15B
58699	211	0	0	0	0	1	0	Karlsruhe	5.8	2	20861	4	53.3	0	0	0	1	0	0	PCV13	87	PCV13	132					28A
60726	737	2	0	0	0	1	0	Karlsruhe	5.8	2	20861	4	53.3	0	0	0	1	0	0	PCV13	118	PCV13	158	PCV13	217	PCV13	552	19A
60727	1429	3	0	0	0	1	0	Karlsruhe	5.8	2	20861	4	53.3	0	0	0	1	0	0	PCV13	88	PCV13	157	PCV13	199	PCV13	503	19F
63003	582	1	0	0	0	1	0	Karlsruhe	5.8	2	20861	4	53.3	0	0	0	1	0	0	PCV13	132	PCV13	165	PCV13	199	PCV13	495	38
63380	1209	3	0	0	0	1	0	Karlsruhe	5.8	2	20861	4	53.3	0	0	0	1	0	0	PCV13	94	PCV13	127	PCV13	176	PCV13	111	23B
65352	1450	3	0	0	0	1	0	Karlsruhe	5.8	2	20861	4	53.3	0				1	0									6A
66939	1562	4	0	0	0	1	0	Karlsruhe	5.8	2	20861	4	53.3	0	0	0	1	0	0	PCV13	1537							6A
58974	96	0	0	1	0	0	0	Kassel	10.2	2	17865	5.8	50.4	0				1	0									33F
47857	695	1	0	0	0	1	0	Kelheim	2.8	2	20908	3.6	48.7	0	0	1	0	0	0	PCV 10	449							16F
36227	265	0	0	0	1	0	0	Kiel	11	2	17528	5.1	50.6	0	1	0	0	0	0	PCV7	98	PCV7	202					6A
41724	175	0	0	0	1	0	0	Kiel	11	2	17528	5.1	50.6	0	1	0	0	0	1	PCV7	60	PCV7	96	PCV7	138			5
42573	277	0	0	0	1	0	0	Kiel	11	2	17528	5.1	50.6	0	0	1	0	0	1	PCV10	62	PCV10	94	PCV10	130	PCV10	468	10A
50484	264	0	0	0	1	0	0	Kiel	11	2	17528	5.1	50.6	0	0	0	1	0	1	PCV 13	68	PCV 13	106	PCV 13	142	PCV 13		10A
53432	1421	3	0	0	1	0	0	Kiel	11	2	17528	5.1	50.6	0	1	0	0	0	0	PCV7	79	PCV7	142	PCV7	171	PCV7	465	12F
63295	170	0	0	0	1	0	0	Kiel	11	2	17528	5.1	50.6	0	0	0	1	0	1	PCV13	65	PCV13	95	PCV13	128			17F
66690	791	2	0	1	0	0	0	Koblenz	6.6	2	19638	5.7	52.5	0	0	0	1	0	0	PCV13	77	PCV13	114	PCV13	197	PCV13	503	15B
33295	174	0	1	0	0	0	0	Köln	9.6	2	20130	7.7	49.4	0				1	0									6A
34686	153	0	1	0	0	0	0	Köln	9.6	2	20130	7.7	49.4	0	0	0	1	0	0	PCV13	106							6B
47989	1182	3	1	0	0	0	0	Köln	9.6	2	20130	7.7	49.4	0	1	0	0	0	0	PCV 7	93	PCV 7	122	PCV 7	156	PCV 7	498	15C
57152	122	0	1	0	0	0	0	Köln	9.6	2	20130	7.7	49.4	0	0	0	1	0	0	PCV13	102							19A
61437	764	2	1	0	0	0	0	Köln	9.6	2	20130	7.7	49.4	0	0	0	1	0	0	PCV 13	129	PCV13	172	PCV13	215	PVC13	591	12F
62826	257	0	1	0	0	0	0	Köln	9.6	2	20130	7.7	49.4	0	0	0	1	0	0	PCV13	118	PCV13	154	PCV13	189			10A
65599	405	1	1	0	0	0	0	Köln	9.6	2	20130	7.7	49.4	0	0	0	1	0	0	PCV13	95	PCV13	401	PCV13	460			10A
38921	492	1	1	0	0	0	0	Krefeld	10.6	2	19769	7.1	52.3	0	1	0	0	0	0	PCV7	133	PCV7	166	PCV7	221	PCV7	385	15B
46881	388	1	1	0	0	0	0	Krefeld	10.6	2	19769	7.1	52.3	0	0	0	1	0	1	PCV13	64	PCV13	102	PCV13	134			15C
57793	359	0	1	0	0	0	0	Krefeld	10.6	2	19769	7.1	52.3	0	0	0	1	0	1	PCV13	78	PCV13	108	PCV13	136			10A
43117	422	1	0	1	0	0	1	Kyffhäuserkreis	13.2	2	15655	3	69.6	0	1	0	0	0	0	PCV7	111	PCV7	145	PCV7	273			15C
68049	410	1	0	1	0	0	1	Kyffhäuserkreis	13.2	2	15655	3	69.6	0	0	0	1	0	0	PCV13	82	PCV13	110	PCV13	187	PCV13	431	24F
56684	184	0	0	1	0	0	0	Landau in der Pfalz	4.9	2	20415	3.7	62.8	0	0	0	1	0	0	PCV13	89							23B
67579	385	1	0	1	0	0	0	Leer	7.4	2	16470	4.2	46.8	0	0	0	1	0	1	PCV13	62	PCV13	91	PCV13	119	PCV13	464	10A
36188	370	1	0	0	1	0	1	Leipzig	.	-	-		62.7	0	1	0	0	0	0	PCV7	170	PCV7	198	PCV7	245			19A
44452	264	0	0	0	1	0	1	Leipzig	.	-	-		62.7	0	0	1	0	0	1	PCV10	82	PCV10	110	PCV10	145			19F
47226	523	1	0	0	1	0	1	Leipzig	.	-	-		62.7	0	0	0	0	0	1	PCV7	96	PCV7	134	PCV13	163	PCV13	385	15C
49686	854	2	0	0	1	0	1	Leipzig	.	-	-		62.7	0	0	0	0	0	0	PCV7	228	PCV7	256	PCV13	593			24F
53056	1440	3	0	0	1	0	1	Leipzig	.	-	-		62.7	0	1	0	0	0	0	PCV7	77	PCV7	116	PCV7	190			19A
58738	2084	5	0	0	1	0	1	Leipzig	.	-	-		62.7	0	1	0	0	0	0	PCV7	303	PCV7	345	PCV7	369			7F
67781	475	1	0	0	1	0	1	Leipzig	.	-	-		62.7	0	0	0	1	0	1	PCV13	60	PCV13	95	PCV13	127	PCV13	415	24F
63870	1076	2	0	0	1	0	1	Leipzig	.	-	-		62.7	0	0	0	0	0	1	PCV10	67	PCV10	97	PCV10	130	PCV13	438	10A
47116	773	2	1	0	0	0	0	Leverkusen	7.7	2	18996	8.8	48.7	0	1	0	0	0	0	PCV7	111	PCV7	134	PCV7	188	PCV7	374	24F
62568	242	0	1	0	0	0	0	Leverkusen	7.7	2	18996	8.8	48.7	0	0	0	1	0	0	PCV13	105	PCV13	139	PCV13	173			33F
65015	192	0	0	1	0	0	0	Limburg-Weilburg	5.8	2	19523	4.3	77	0	0	0	1	0	0	PCV13	96	PCV13	130	PCV13	169			35B
65245	526	1	0	1	0	0	0	Limburg-Weilburg	5.8	2	19523	4.3	77	0	0	0	1	0	0	PCV13	133	PCV13	163	PCV13	228	PCV13	486	15B
43934	94	0	1	0	0	0	0	Lippe	7.4	2	21116	5.4	51.5	0				1	0									7F
47115	346	0	1	0	0	0	0	Lippe	7.4	2	21116	5.4	51.5	0	0	0	1	0	0	PCV13	168	PCV13	318					15B
58522	120	0	0	0	0	1	0	Lörrach	4	2	22217	4.4	51.8	0	0	0	1	0	0	PCV13	65							35B
59857	1143	3	0	0	0	1	0	Lörrach	4	2	22217	4.4	51.8	0	0	0	1	0	0	PCV13	105	PCV13	145	PCV13	187	PCV13	444	3
61581	438	1	0	0	0	1	0	Lörrach	4	2	22217	4.4	51.8	0	0	0	1	0	1	PCV13	69	PCV13	104	PCV13	144	PCV13	562	10A
46351	132	0	0	0	1	0	0	Lübeck	11	2	17851	6.4	48.5	0	0	0	1	0	1	PCV13	86	PCV13	114					15B
57059	1426	3	0	0	1	0	0	Lübeck	11	2	17851	6.4	48.5	0	1	0	0	0	1	PCV7	35	PCV7	113	PCV7	155	PCV7	456	19A
35901	396	1	0	0	0	1	0	Ludwigsburg	3.9	2	22640	5.7	52.8	0	1	0	0	0	0	PCV7	196	PCV7	229					7F
38349	264	0	0	0	0	1	0	Ludwigsburg	3.9	2	22640	5.7	52.8	0	0	0	0	0	1	PCV7	75	PCV7	117	PCV7	151	PCV13	687	19A
40404	143	0	0	0	0	1	0	Ludwigsburg	3.9	2	22640	5.7	52.8	0	1	0	0	0	0	PCV7	83							1
41375	657	1	0	1	0	0	0	Ludwigshafen	9.3	2	18066	9.1	48.7	0	1	0	0	0	1	PCV7	92	PCV7	120	PCV7	155	PCV7	367	19A
66340	135	0	0	1	0	0	0	Ludwigshafen am Rhein	9.3	2	18066	9.1	48.7	0				1	0									3
52572	1098	3	0	0	1	0	1	Ludwigslust-Parchim	.	-	17276		68.9	0	1	0	0	0	0	PCV7	250	PCV7	82	PCV7	144			11A
59600	823	2	0	0	1	0	1	Ludwigslust-Parchim	.	-	17276		68.9	0	0	0	1	0	0	PCV13	95	PCV13	125	PCV13	174	PCV13	374	38
59722	1328	3	0	0	1	0	1	Ludwigslust-Parchim	.	-	17276		68.9	0	0	0	1	0	0	PCV13	110	PCV13	148	PCV13	197	PCV13	567	15A
59749	571	1	0	1	0	0	1	Magdeburg	11.6	2	16447	2.8	62.5	0	0	0	1	0	0	PCV13	184	PCV13	494					24F
67859	215	0	0	1	0	0	1	Magdeburg	11.6	2	16447	2.8	62.5	0	0	0	1	0	1	PCV13	95	PCV13	130	PCV13	158			33F
51840	99	0	0	1	0	0	0	Main-Kinzig-Kreis	5.4	2	20862	5.3	52.8	0	0	0	1	0	1	PCV13	67	PCV13	116	PCV13	211	PCV13	358	23B
58182	477	1	0	0	0	1	0	Main-Spessart	2.6	2	20087	4	63.2	0	0	0	1	0	1	PCV13	82	PCV13	116	PCV13	144	PCV13	382	10A
62082	186	0	0	0	0	1	0	Main-Spessart	2.6	2	20087	4	63.2	0				1	0	PCV13	421							19A
66261	1868	5	0	0	0	1	0	Main-Spessart	2.6	2	20087	4	63.2	0	0	0	1	0	0	PCV13	96	PCV13	234	PCV13	354	PCV13	490	19F
60066	129	0	0	0	0	1	0	Main-Tauber-Kreis	3.5	2	19936	3.3	61.3	0	0	0	1	0	0	PCV13	110							28F
35369	211	0	0	1	0	0	0	Main-Taunus-Kreis	4.5	2	24958	3.9	59.7	0	1	0	0	0	0	PCV7	114	PCV7	156	PCV7	185	PCV7	413	10A
46367	828	2	0	1	0	0	0	Mainz	5.9	2	20223	5	49.7	0	1	0	0	0	0	PCV7	457	PCV7	121	PCV7	209	PCV7	387	38
52889	1384	3	0	1	0	0	0	Mainz	5.9	2	20223	5	49.7	0	1	0	0	0	0	PCV7	100	PCV7	138	PCV7	172	PCV7	546	1
67651	604	1	0	1	0	0	0	Mainz-Bingen	4.3	2	24072	3	58.8	0	0	0	1	0	1	PCV13	66	PCV13	124	PCV13	155	PCV13	404	24B
35193	292	0	0	0	0	1	0	Mannheim	6.4	2	19286	7.2	52.5	0	1	0	0	0	0	PCV7	84	PCV7	126	PCV7	182	PCV7	443	22F
41426	366	1	0	0	0	1	0	Mannheim	6.4	2	19286	7.2	52.5	0	1	0	0	0	0	PCV7	66	PCV7	137	PCV7	109	PCV7	358	7F
48636	567	1	0	0	0	1	0	Mannheim	6.4	2	19286	7.2	52.5	0	0	0	0	0	1	PCV 10	100	PCV 10	129	PCV 13	162	PCV 13	416	38
62509	656	1	0	0	0	1	0	Mannheim	6.4	2	19286	7.2	52.5	0	0	1	0	0	0	PCV10	115	PCV10	153	PCv10	183	PCV10	517	12F
66788	92	0	0	1	0	0	0	Marburg-Biedenkopf	5	2	18475	3.8	56.5	0	0	0	1	0	1	PCV13	57							22F
47931	683	1	1	0	0	0	0	Märkischer	6.8	2	22892	8.4	53.1	0	0	0	0	0	0	PCV 7	50	PCV 7	81	PCV 7	173	PCV 13	415	38
61206	2139	5	1	0	0	0	0	Märkischer	6.8	2	22892	8.4	53.1	0	1	0	0	0	0	PCV7	92	PCV7	136	PCV7	409	PCV7	463	10A
65246	1373	3	0	0	1	0	1	Märkisch-Oderland	11	2	17589	4	65.6	0	0	0	1	0	0	PCV13	113	PCV13	162					3
65458	204	0	0	1	0	0	0	Mayen-Koblenz	5	2	20165	3.8	57.4	0	0	0	1	0	0	PCV13	108	PCV13	136	PCV13	166			12F
41323	789	2	0	0	1	0	1	Mecklenburgische Seenplatte	.	-	16308		68.9	0	1	0	0	0	1	PCV7	78	PCV7	117	PCV7	152	PCV7	428	15C
59824	830	2	0	1	0	0	1	Meiningen	6.8	2	17364	1.6	66.3	0	0	0	1	0	0	PCV13	76	PCV13	133	PCV13	181	PCV13	571	10A
34656	95	0	0	0	1	0	1	Meißen	.	-	-		62.7	0				1	0	PCV7	298	PCV7	375					NT
36551	504	1	0	0	1	0	1	Meißen	.	-	-		62.7	0	1	0	0	0	0	PCV7	110	PCV7	98	PCV7	196			10A
43861	330	0	0	0	1	0	1	Meißen	.	-	-		62.7	0	0	1	0	0	0	PCV10	139	PCV10	291					19A
49325	348	0	0	0	1	0	1	Meißen	.	-	-		62.7	0	0	0	1	0	1	PCV 13	78	PCV 13	106	PCV 13	155			19A
50937	614	1	0	0	1	0	1	Meißen	.	-	-		62.7	0	0	0	1	0	0	PCV13	134	PCV13	196	PCV13	239	PCV	707	10A
65239	432	1	0	0	1	0	1	Meißen	.	-	-		62.7	0	0	0	1	0	0	PCV13	212	PCV13	273					23A
67266	460	1	0	0	1	0	1	Meißen	.	-	-		62.7	0	0	0	1	0	0	PCV13	119	PCV13	147	PCV13	189			38
35020	231	0	1	0	0	0	0	Mettmann	6.6	2	22944	5.8	54.5	0	1	0	0	0	0	PCV7	183	PCV7	227					38
42012	832	2	1	0	0	0	0	Minden-Lübbecke	6.2	2	20237	5.5	53.5	0	1	0	0	0	0	PCV7	442							15C
50664	179	0	1	0	0	0	0	Minden-Lübbecke	6.2	2	20237	5.5	53.5	0				1	0									22F
63545	297	0	1	0	0	0	0	Minden-Lübbecke	6.2	2	20237	5.5	53.5	0	0	0	1	0	0	PCV13	219	PCV13	163	PCV13	246			10A
53152	103	0	0	0	1	0	1	Mittelsachsen	9.2	2	17240	2	66.2	0				1	0									38
50348	1197	3	1	0	0	0	0	Mönchengladbach	11.1	2	19532	7.2	48	0	1	0	0	0	0	PCV 7	86	PCV 7	114	PCV 7	142	PCV 7	496	22F
57289	350	0	1	0	0	0	0	Mönchengladbach	11.1	2	19532	7.2	48	0	0	0	1	0	0	PCV13	66	PCV13	179	PCV13	373			24F
50392	1178	3	0	0	0	1	0	Mühldorf am Inn	3.8	2	21412	4.7	45.4	0				1	0									6A
33399	111	0	0	0	0	1	0	München	5.1	1	25597	4.8	48.3	0	1	0	0	0	1	PCV7	66							6B
37144	177	0	0	0	0	1	0	München	5.1	1	25597	4.8	48.3	0	1	0	0	0	0	PCV7	101							20
37709	154	0	0	0	0	1	0	München	5.1	1	25597	4.8	48.3	0				1	0									19A
38303	176	0	0	0	0	1	0	München	5.1	1	25597	4.8	48.3	0	1	0	0	0	0	PCV7	80	PCV7	110					19A
41124	120	0	0	0	0	1	0	München	5.1	1	25597	4.8	48.3	0				1	0									7F
44499	282	0	0	0	0	1	0	München	5.1	1	25597	4.8	48.3	0				1	0									6A
47310	491	1	0	0	0	1	0	München	5.1	1	25597	4.8	48.3	0				1	0									19A
48172	578	1	0	0	0	1	0	München	5.1	1	25597	4.8	48.3	0				1	0									19A
53104	1506	4	0	0	0	1	0	München	5.1	1	25597	4.8	48.3	0	1	0	0	0	0	PCV7	88	PCV7	136	PCV7	171	PCV7	452	7F
56593	410	1	0	0	0	1	0	München	5.1	1	25597	4.8	48.3	0	0	0	1	0	1	PCV13	63	PCV13	118	PCV13	151			24F
60057	90	0	0	0	0	1	0	München	5.1	1	25597	4.8	48.3	0	0	0	1	0	1	PCV13	67							22F
61929	294	0	0	0	0	1	0	München	5.1	1	25597	4.8	48.3	0				1	0									19A
63356	99	0	0	0	0	1	0	München	5.1	1	25597	4.8	48.3	0	0	0	1	0	1	PCV13	66	PCV13	94					27
65811	209	0	0	0	0	1	0	München	5.1	1	25597	4.8	48.3	0	0	0	1	0	0	PCV13	73	PCV13	103					22F
65273	510	1	0	0	0	1	0	München	5.1	1	25597	4.8	48.3	0	0	0	1	0	1	PCV13	79	PCV13	113	PCV13	143	PCV13	409	15C
47928	1309	3	0	0	0	1	0	Neckar-Odenwald	4.1	2	19167	3.7	61.7	0	1	0	0	0	0	PCV 7	99	PCV 7	179	PCV 7	219	PCV 7	570	19A
39286	431	1	0	0	0	1	0	Neuburg-Schrobenhausen	2.2	2	20549	4.4	43.2	0				1	0	PCV13	925							6B
60128	459	1	0	0	1	0	0	Neumünster	11.2	2	16866	6.4	50.7	0	0	0	1	0	0	PCV13	128	PCV13	493	PCV13	170			23A
41181	564	1	0	0	0	1	0	Neustadt an der Aisch-Bad Windsheim	2.6	2	20116	3.7	58.5	0				1	0									22F
51503	286	0	0	0	0	1	0	Neustadt an der Aisch-Bad Windsheim	2.6	2	20116	3.7	58.5	0	0	0	1	0	0	PCV 13	116	PCV 13	144					15C
58140	485	1	0	0	0	1	0	Neustadt an der Aisch-Bad Windsheim	2.6	2	20116	3.7	58.5	0	0	0	1	0	0	PCV13	116	PCV13	160	PCV13	261			15C
35655	254	0	0	0	1	0	0	Nordfriesland	7.5	2	21211	3	57.9	0				1	0									23F
47840	456	1	0	0	1	0	0	Nordfriesland	7.5	2	21211	3	57.9	0	0	0	1	0	0	PCV13	108	PCV13	136	PCV13	171	PCV13	516	3
47932	456	1	0	0	1	0	0	Nordfriesland	7.5	2	21211	3	57.9	0	0	0	1	0	0	PCV 13	108	PCV 13	136	PCV 13	171			1
59633	108	0	0	0	1	0	0	Nordfriesland	7.5	2	21211	3	57.9	0	0	0	1	0	1	PCV13	87							6C
44576	914	2	0	1	0	0	1	Nordhausen	10.7	2	15993	3.4	66.8	0	1	0	0	0	1	PCV7	62	PCV7	90	PCV7	119	PCV7	405	7F
39370	402	1	0	0	1	0	1	Nordwestmecklenburg	.	2	-	3.6	52.1	0	1	0	0	0	1	PCV7	82	PCV7	110	PCV7	138			7F
54521	405	1	0	0	1	0	1	Nordwestmecklenburg	.	2	-	3.6	52.1	0	0	0	1	0	1	PCV 13	82	PCV 13	114	PCV 13	144			19A
43201	130	0	0	0	0	1	0	Nürnberg	7.9	2	21260	6.2	46.3	0	1	0	0	0	1	PCV7	83	PCV7	112					10A
45255	292	0	0	0	0	1	0	Nürnberg	7.9	2	21260	6.2	46.3	0				1	0									19A
46773	437	1	0	0	0	1	0	Nürnberg	7.9	2	21260	6.2	46.3	0	0	1	0	0	0	PCV10	132	PCV10	163	PCV10	195	PCV10	612	38
48999	329	0	0	0	0	1	0	Nürnberg	7.9	2	21260	6.2	46.3	0	0	0	1	0	0	PCV13	123	PCV13	158	PCV13	193			10A
49820	160	0	0	0	0	1	0	Nürnberg	7.9	2	21260	6.2	46.3	0	0	0	1	0	0	PCV13	60	PCV13	101					7F
51985	705	1	0	0	0	1	0	Nürnberg	7.9	2	21260	6.2	46.3	0	0	0	1	0	0	PCV13	120	PCV13	148	PCV13	217	PCV13	631	33F
53052	615	1	0	0	0	1	0	Nürnberg	7.9	2	21260	6.2	46.3	0				1	0									3
57092	397	1	0	0	0	1	0	Nürnberg	7.9	2	21260	6.2	46.3	0	0	0	1	0	0	PCV13	80	PCV13	119	PCV13	190			16F
63079	574	1	0	0	0	1	0	Nürnberg	7.9	2	21260	6.2	46.3	0	0	0	1	0	0	PCV13	255	PCV13	317	PCV13	513			38
64698	483	1	0	0	0	1	0	Nürnberg	7.9	2	21260	6.2	46.3	0	0	0	1	0	0	PCV13	117	PCV13	145	PCV13	178	PCV13	416	22F
41967	423	1	1	0	0	0	0	Oberbergischen Kreis	6.3	2	20653	6.1	48.4	0				1	0									24F
49093	129	0	1	0	0	0	0	Oberhausen	11.6	2	16804	7.3	47	0				1	0									7F
52314	232	0	1	0	0	0	0	Oberhausen	11.6	2	16804	7.3	47	0	0	1	0	0	0	PCV 10	100	PCV 10	134	PCV 10	174			28F
61483	415	1	1	0	0	0	0	Oberhausen	11.6	2	16804	7.3	47	0	0	0	1	0	0	PCV13	68	PCV13	134	PCV13	173			19A
63382	367	1	1	0	0	0	0	Oberhausen	11.6	2	16804	7.3	47	0	0	0	1	0	1	PCV13	76	PCV13	109	PCV13	151	PCV13	397	38
46048	672	1	0	0	1	0	1	Oberhavel	9.5	2	18064	3.9	64.9	0	1	0	0	0	0	PCV7	78	PCV7	107	PCV7	137	PCV7	465	19A
50789	480	1	0	0	1	0	1	Oberspreewald-Lausitz	15.1	2	16705	2.7	70.3	0	0	0	1	0	0	PCV 13	100	PCV 13	428	PCV 13	512	PCV 13	809	22F
51831	747	2	0	0	1	0	1	Oder-Spree	10.1	2	17509	3.2	67.1	0	0	1	0	0	0	PCV10	154	PCV10	185	PCV10	230	PCV10	494	33F
52343	378	1	0	0	1	0	1	Oder-Spree	10.1	2	17509	3.2	67.1	0	0	0	1	0	1	PCV 13	57	PCV 13	92	PCV 13	120			10A
53541	428	1	0	0	1	0	1	Oder-Spree	10.1	2	17509	3.2	67.1	0	0	0	1	0	1	PCV 13	87	PCV 13	115	PCV 13	143			15A
51221	1005	2	0	1	0	0	0	Offenbach	10.7	2	17345	10.5	47.2	0	0	0	1	0	0	PCV 13	101	PCV 13	141	PCV 13	197	PCV 13	574	11A
66766	316	0	0	1	0	0	0	Offenbach	10.7	2	17345	10.5	47.2	0	0	0	1	0	0	PCV13	107	PCV13	168	PCV13	272			35F
43515	270	0	0	1	0	0	0	Oldenburg	8.6	2	18192	4.3	72.8	0	0	1	0	0	0	PCV10	83	PCV10	154	PCV10	196			15C
44221	281	0	0	1	0	0	0	Oldenburg	8.6	2	18192	4.3	72.8	0				1	0									19F
47140	168	0	0	1	0	0	0	Oldenburg	8.6	2	18192	4.3	72.8	0	0	1	0	0	0	PCV10	135							6C
34961	95	0	0	0	0	1	0	Ortenaukreis	3.6	2	20495	3.8	59.2	0	1	0	0	0	1	PCV7	70							18C
61417	289	0	0	0	0	1	0	Ortenaukreis	3.6	2	20495	3.8	59.2	0	0	0	1	0	0	PCV13	238							19F
41443	236	0	0	1	0	0	0	Osnabrück	8.2	2	19753	5.2	50.3	0				1	0									19A
45984	488	1	0	1	0	0	0	Osnabrück	8.2	2	19753	5.2	50.3	0	0	0	0	0	0	PCV10	86	PCV10	116	PCV10	159	PCV13	571	12F
46065	855	2	0	1	0	0	0	Osnabrück	8.2	2	19753	5.2	50.3	0	1	0	0	0	0	PCV7	110	PCV7	149	PCV7	244			15C
59378	430	1	0	1	0	0	0	Osnabrück	8.2	2	19753	5.2	50.3	0				1	0									1
56292	133	0	0	0	1	0	0	Ostholstein	7	2	20114	3.4	56.1	0	0	0	1	0	1	PCV13	76	PCV13	107					NT
61727	195	0	0	0	1	0	0	Ostholstein	7	2	20114	3.4	56.1	0	0	0	1	0	0	PCV13	88							9N
37514	433	1	1	0	0	0	0	Paderborn	6.7	2	18821	5.2	52.4	0	1	0	0	0	0	PCV7	88	PCV7	123	PCV7	186			22F
41559	587	1	1	0	0	0	0	Paderborn	6.7	2	18821	5.2	52.4	0				1	0									19A
41911	287	0	1	0	0	0	0	Paderborn	6.7	2	18821	5.2	52.4	0	1	0	0	0	0	PCV7	73	PCV7	171					19A
44120	701	1	1	0	0	0	0	Paderborn	6.7	2	18821	5.2	52.4	0	0	0	0	0	0	PCV7	128	PCV7	159	PCV7	196	PCV13	878	19F
46668	539	1	1	0	0	0	0	Paderborn	6.7	2	18821	5.2	52.4	0	0	0	0	0	0	PCV7	117	PCV7	157	PCV7	188	PCV13	466	15C
60512	429	1	1	0	0	0	0	Paderborn	6.7	2	18821	5.2	52.4	0	0	0	1	0	0	PCV13	102	PCV13	162	PCV13	424			35B
60927	458	1	1	0	0	0	0	Paderborn	6.7	2	18821	5.2	52.4	0	0	0	1	0	0	PCV13	102	PCV13	162	PCV13	424			35B
49091	416	1	0	0	0	1	0	Pforzheim	7.9	2	21481	8.1	46.8	0				1	0	PCV 13	859	PCV 13	892	PCV 13	928			19A
53557	1284	3	0	0	0	1	0	Pforzheim	7.9	2	21481	8.1	46.8	0				1	0									19F
56004	1199	3	0	0	0	1	0	Pforzheim	7.9	2	21481	8.1	46.8	0	0	0	1	0	0	PCV13	125	PCV13	174	PCV13	439			3
64517	581	1	0	0	0	1	0	Pforzheim	7.9	2	21481	8.1	46.8	0	0	0	1	0	0	PCV13	96	PCV13	138	PCV13	178	PCV13	480	17F
68090	1738	4	0	0	0	1	0	Pforzheim	7.9	2	21481	8.1	46.8	0	0	1	0	0	0	PCV10	106	PCV10	138	PCV10	173			3
38675	251	0	0	0	1	0	0	Pinneberg	5.6	2	22458	3.8	53.1	0	1	0	0	0	0	PCV7	125	PCV7	168	PCV7	213			24B
50616	441	1	0	0	1	0	0	Pinneberg	5.6	2	22458	3.8	53.1	0	0	0	1	0	0	PCV 13	125	PCV 13	140	PCV 13	213	PCV 13	455	15B
66733	155	0	0	0	1	0	0	Pinneberg	5.6	2	22458	3.8	53.1	0	0	0	1	0	0	PCV13	105	PCV13	133					10A
42326	133	0	0	1	0	0	0	Pirmasens	13.2	2	18270	6.4	54.1	0	1	0	0	0	1	PCV7	64	PCV7	108					15C
38705	388	1	0	0	1	0	1	Potsdam-Mittelmark	7	2	19752	2.9	68.1	0	1	0	0	0	1	PCV7	61	PCV7	109	PCV7	145	PCV7	524	19A
39915	333	0	0	0	1	0	1	Potsdam-Mittelmark	7	2	19752	2.9	68.1	0	1	0	0	0	0	PCV7	245	PCV7	287					1
39931	391	1	0	0	1	0	1	Potsdam-Mittelmark	7	2	19752	2.9	68.1	0				1	0									7F
42538	403	1	0	0	1	0	1	Potsdam-Mittelmark	7	2	19752	2.9	68.1	0	1	0	0	0	1	PCV7	76	PCV7	120	PCV7	153			19A
61802	327	0	0	0	1	0	1	Potsdam-Mittelmark	7	2	19752	2.9	68.1	0	0	1	0	0	0	PCV10	97	PCV10	138	PCV10	233			12F
62308	443	1	0	0	0	1	0	Rastatt	3.5	2	20441	3.9	56	0	0	0	1	0	0	PCV13	132	PCV13	161	PCV13	189	PCV13	377	23A
49120	122	0	0	0	0	1	0	Ravensburg	2.8	2	21188	4	55.7	0				1	0									6B
65840	473	1	0	0	0	1	0	Ravensburg	2.8	2	21188	4	55.7	0	0	0	1	0	0	PCV13	101	PCV13	129	PCV13	157			10A
46508	935	2	1	0	0	0	0	Recklinghausen	10.7	2	18013	6.9	54.5	0	1	0	0	0	0	PCV7	86	PCV7	116	PCV7	165	PCV7	488	7F
51112	606	1	1	0	0	0	0	Recklinghausen	10.7	2	18013	6.9	54.5	0	0	0	1	0	0	PCV13, Dr. Weber	107	PCV13, Drs. Vach und Linke	160	PCV13, Drs. Lehmann, Siebler-Freitag	202	PCV13, Drs. Lehmann, Siebler-Freitag	393	15B
55576	233	0	1	0	0	0	0	Recklinghausen	10.7	2	18013	6.9	54.5	0	0	0	1	0	0	PCV13	186	PCV13	228	PCV13	262			38
56776	1410	3	1	0	0	0	0	Recklinghausen	10.7	2	18013	6.9	54.5	0	0	0	0	0	1	PCV7	90	PCV7	120	PCV7	153	PCV13	400	12F
59865	1400	3	1	0	0	0	0	Recklinghausen	10.7	2	18013	6.9	54.5	0	0	0	1	0	0	PCV13	97	PCV13	203	PCV13	233	PCV13	776	15C
60279	329	0	1	0	0	0	0	Recklinghausen	10.7	2	18013	6.9	54.5	0	0	0	1	0	0	PCV13	100	PCV13	134	PCV13	196			38
60331	174	0	1	0	0	0	0	Recklinghausen	10.7	2	18013	6.9	54.5	0	0	0	1	0	1	PCV13	70	PCV13	98	PCV13	133			38
67483	262	0	1	0	0	0	0	Recklinghausen	10.7	2	18013	6.9	54.5	0	0	0	1	0	0	PCV13	70	PCV13	105	PCV13	168			38
50067	456	1	0	0	0	1	0	Regensburg	4.8	2	20900	3.8	53.1	0	0	0	1	0	0	PCV 13	90	PCV 13	159	PCV 13	541			3
60638	465	1	0	0	0	1	0	Regensburg	4.8	2	20900	3.8	53.1	0	0	0	1	0	0	PCV13	68	PCV13	98	PCV13	131			24F
41581	288	0	0	1	0	0	0	Regionalverband Saarbrücken	9.4	2	18015	5.6	52.7	0	0	0	0	0	0	PCV7	120	PCV7	212	PCV7	273	PCV13	577	7F
45491	305	0	0	1	0	0	0	Regionalverband Saarbrücken	9.4	2	18015	5.6	52.7	0	0	1	0	0	0	PCV10	100	PCV10	165					19A
40600	460	1	0	0	0	1	0	Rems-Murr	4.1	2	22485	5.1	56.5	0	1	0	0	0	0	PCV7	213	PCV7	283					38
47189	1249	3	0	0	0	1	0	Rems-Murr	4.1	2	22485	5.1	56.5	0				1	0									7F
47389	194	0	0	0	0	1	0	Rems-Murr	4.1	2	22485	5.1	56.5	0				1	0									15B
56061	1924	5	0	0	0	1	0	Rems-Murr	4.1	2	22485	5.1	56.5	0	1	0	0	0	0	PCV7	117	PCV7	159	PCV7	201	PCV7	740	12F
60707	174	0	0	0	0	1	0	Rems-Murr	4.1	2	22485	5.1	56.5	0	0	0	1	0	0	PCV13	75	PCV13	109					22F
66584	271	0	0	0	1	0	0	Rendsburg-Eckernförde	5.6	2	20324	3.3	53.6	0	0	0	1	0	1	PCV13	84	PCV13	117	PCV13	155			10A
39300	98	0	0	0	0	1	0	Reutlingen	4.2	2	21906	4.8	57.4	0				1	0									7F
39869	435	1	0	0	0	1	0	Reutlingen	4.2	2	21906	4.8	57.4	0				1	0									19A
40242	247	0	0	0	0	1	0	Reutlingen	4.2	2	21906	4.8	57.4	0	1	0	0	0	0	PCV7	146	PCV7	218					33F
43901	96	0	0	0	0	1	0	Reutlingen	4.2	2	21906	4.8	57.4	0				1	0									14
44043	257	0	0	0	0	1	0	Reutlingen	4.2	2	21906	4.8	57.4	0				1	0									19F
48261	816	2	0	0	0	1	0	Reutlingen	4.2	2	21906	4.8	57.4	0	1	0	0	0	0	PCV 7	105	PCV 7	140	PCV 7	221			24F
56298	282	0	0	0	0	1	0	Reutlingen	4.2	2	21906	4.8	57.4	0	0	1	0	0	0	PCV10	101	PCV10	165	PCV10	256			24F
64727	149	0	0	0	0	1	0	Reutlingen	4.2	2	21906	4.8	57.4	0	0	0	1	0	0	PCV13	121	PCV13	187					28F
66900	895	2	0	0	0	1	0	Reutlingen	4.2	2	21906	4.8	57.4	0	0	0	1	0	0	PCV13	101	PCV13	136	PCV13	195	PCV13	427	15C
66637	424	1	1	0	0	0	0	Rhein-Erft-Kreis	7.7	2	20370	5.9	50.2	0				1	0									23B
39475	208	0	1	0	0	0	0	Rhein-Kreis Neuss	6.3	2	22337	5.4	51.2	0	1	0	0	0	1	PCV7	72	PCV7	109	PCV7	149			12F
42054	121	0	1	0	0	0	0	Rhein-Kreis Neuss	6.3	2	22337	5.4	51.2	0				1	0									10A
48180	418	1	0	0	0	1	0	Rhein-Neckar	3.8	2	22095	3.8	55	0	0	0	1	0	1	PCV13	43	PCV13	71	PCV13	102	PCV13	346	33F
68034	106	0	1	0	0	0	0	Rhein-Sieg-Kreis	5.5	2	21218	4.8	51.8	0	0	0	1	0	1	PCV13	78	PCV13	134					33F
68022	360	0	1	0	0	0	0	Rhein-Sieg-Kreis	5.5	2	21218	4.8	51.8	0	0	0	1	0	0	PCV13	172	PCV13	211	PCV13	239			23A
66227	389	1	1	0	0	0	0	Rhein-Sieg-Kreis	5.5	2	21218	4.8	51.8	0	0	0	1	0	0	PCV13	238	PCV13	287	PCV13	335			28A
37378	124	0	0	0	0	1	0	Rosenheim	4.9	2	22582	4.9	49.8	0				1	0									3
46912	1125	3	0	0	0	1	0	Rosenheim	4.9	2	22582	4.9	49.8	0	1	0	0	0	0	PCV7	113	PCV7	209	PCV7	299	PCV7	674	23A
50454	484	1	0	0	0	1	0	Rosenheim	4.9	2	22582	4.9	49.8	0	0	0	1	0	0	PCV 13	122	PCV 13	157	PCV	761			38
54306	1392	3	0	0	0	1	0	Rosenheim	4.9	2	22582	4.9	49.8	0				1	0									6C
66003	425	1	0	0	0	1	0	Rosenheim	4.9	2	22582	4.9	49.8	0	0	0	1	0	0	PCV13	198	PCV13	248	PCV13	297			24F
37958	243	0	0	0	1	0	1	Rostock	13.1	2	15993	3.4	67.9	0				1	0									19A
46254	980	2	0	0	1	0	1	Rostock	13.1	2	15993	3.4	67.9	0	0	0	0	0	0	PCV7	91	PCV13	1048					19A
47258	170	0	0	0	1	0	1	Rostock	13.1	2	15993	3.4	67.9	0				1	0									1
53403	817	2	0	0	1	0	1	Rostock	13.1	2	15993	3.4	67.9	0	0	0	1	0	0	PCV13	104	PCV13	135	PCV13	196	PCV13	561	15A
50456	655	1	0	1	0	0	0	Rotenburg (Wümme)	4.8	2	19187	3.3	57.6	0	0	0	1	0	0	PCV 13	138	PCV 13	167	PCV 13	195	PCV 13	522	33F
46338	120	0	0	1	0	0	1	Saale-Orla-Kreis	7.6	2	16961	2.5	63.1	0	0	0	1	0	0	PCV13	115							19A
35868	318	0	0	1	0	0	1	Saalfeld-Rudolstadt	8.5	2	17018	2.5	65.7	0				1	0									14
59068	1360	3	0	1	0	0	1	Saalfeld-Rudolstadt	8.5	2	17018	2.5	65.7	0	0	0	1	0	0	PCV13	101	PCV13	136	PCV13	164	PCV13	423	38
61558	174	0	0	1	0	0	1	Saalfeld-Rudolstadt	8.5	2	17018	2.5	65.7	0	0	0	1	0	1	PCV13	78	PCV13	112	PCV13	163			28F
44126	518	1	0	1	0	0	0	Saarpfalz-Kreis	5.5	2	19843	4.1	59.9	0	1	0	0	0	0	PCV7	50	PCV7	81	PCV7	170			7F
54344	695	1	0	1	0	0	0	Saarpfalz-Kreis	5.5	2	19843	4.1	59.9	0	0	0	1	0	0	PCV 13	117	PCV 13	146	PCV 13	210	PCV 13	727	15C
59942	429	1	0	1	0	0	0	Saarpfalz-Kreis	5.5	2	19843	4.1	59.9	0				1	0									15B
53671	540	1	0	0	1	0	1	Sächsische Schweiz-Osterzgebirge	.	-	-		62.7	0	0	0	1	0	0	PCV 13	106	PCV 13	137	PCV 13	196			19A
64729	225	0	0	1	0	0	0	Salzgitter	9.2	2	18114	9.1	48.4	0	0	0	1	0	1	PCV13	88	PCV13	116	PCV13	144			24F
59998	603	1	0	1	0	0	0	Schaumburg	7.9	2	19086	4.5	58.5	0	0	0	1	0	0	PCV13	327	PCV13	415					12F
68220	203	0	0	1	0	0	0	Schaumburg	7.9	2	19086	4.5	58.5	0				1	0									14
41406	246	0	0	0	0	1	0	Schwäbisch Hall	3.3	2	20333	3.7	53.5	0				1	0									7F
43507	359	0	0	0	0	1	0	Schwäbisch Hall	3.3	2	20333	3.7	53.5	0	0	1	0	0	1	PCV10	83	PCV10	112	PCV10	153	PCV10	567	24F
49700	1007	2	0	0	0	1	0	Schwäbisch Hall	3.3	2	20333	3.7	53.5	0	1	0	0	0	0	PCV 7	161	PCV 7	218	PCV 7	266	PCV 7	446	3
53212	681	1	0	0	0	1	0	Schwäbisch Hall	3.3	2	20333	3.7	53.5	0	0	0	1	0	0	PCV13	75	PCV13	174	PCV13	290			38
60143	1064	2	0	0	0	1	0	Schwäbisch Hall	3.3	2	20333	3.7	53.5	0	0	0	1	0	0	PCV13	117	PCV13	187	PCV13	222	PCV13	589	24F
62551	424	1	0	0	0	1	0	Schwäbisch Hall	3.3	2	20333	3.7	53.5	0				1	0									3
62586	185	0	0	0	0	1	0	Schwäbisch Hall	3.3	2	20333	3.7	53.5	0	0	0	1	0	0	PCV13	113	PCV13	146					33F
62882	492	1	0	0	0	1	0	Schwäbisch Hall	3.3	2	20333	3.7	53.5	0				1	0									15C
34598	277	0	0	0	0	1	0	Schwarzwald-Baar	3.7	2	21793	5.4	54.8	0				1	0									6B
61278	714	1	0	0	0	1	0	Schwarzwald-Baar	3.7	2	21793	5.4	54.8	0	0	0	1	0	0	PCV13	107	PCV13	139	PCV13	171	PCV13	474	15B
54457	625	1	0	0	1	0	1	Senftenberg	15.1	2	16705	2.7	70.3	0	0	0	1	0	0	PCV13	205	PCV13	237	PCV13	266	PCV13	408	23B
33482	126	0	1	0	0	0	0	Soest	6.5	2	19888	5.1	57.8	0				1	0									14
68301	1780	4	1	0	0	0	0	Soest	6.5	2	19888	5.1	57.8	0	0	0	1	0	1	PCV13	66	PCV13	97	PCV13	156	PCV13	454	15C
58739	299	0	0	1	0	0	1	Sömmerda	10.5	2	16713	2.4	70.6	0	0	0	1	0	0	PCV 13	154	PCV 13	231					15B
45837	217	0	0	1	0	0	0	Speyer	6.5	2	21797	5.5	57.3	0	0	0	1	0	0	PCV13	154	PCV13	192					24F
35968	234	0	0	0	1	0	1	Spree-Neiße	10.6	2	17353	3.4	74.3	0	1	0	0	0	0	PCV7	183							35F
60848	483	1	0	0	1	0	1	Spree-Neiße	10.6	2	17353	3.4	74.3	0	0	0	1	0	0	PCV13	146	PCV13	253	PCV13	338			12F
57205	423	1	0	1	0	0	0	Stade	6.5	2	20044	4.1	50.6	0	0	1	0	0	1	PCV10	66	PCV10	101	PCV10	130			10A
35042	291	0	0	0	0	1	0	Starnberg	2.8	2	34306	2.5	59.7	0	1	0	0	0	0	PCV7	106	PCV7	141	PCV7	170			10A
61825	250	0	0	0	1	0	0	Steinburg	6.1	2	19231	4.1	53.4	0				1	0									19A
35563	341	0	1	0	0	0	0	Steinfurt	4.6	2	19131	4.3	54.2	0				1	0									14
57326	340	0	0	0	1	0	0	Stormarn	4.1	2	23289	3	52.8	0				1	0									23A
46784	907	2	0	0	0	1	0	Straubing-Bogen	2.8	2	19610	3.7	51.5	0	0	0	0	0	0	PCV7	96	PCV7	119	PCV7	158	PCV13	680	10A
46639	318	0	0	0	0	1	0	Stuttgart	5.5	2	23504	7.2	54.9	0				1	0									19F
48004	591	1	0	0	0	1	0	Stuttgart	5.5	2	23504	7.2	54.9	0	0	1	0	0	0	PCV10	84	PCV10	199	PCV10	388			15C
50592	492	1	0	0	0	1	0	Stuttgart	5.5	2	23504	7.2	54.9	0				1	0									6A
55801	303	0	0	0	0	1	0	Stuttgart	5.5	2	23504	7.2	54.9	0	0	0	1	0	0	PCV13	113	PCV13	144	PCV13	174			3
57467	889	2	0	0	0	1	0	Stuttgart	5.5	2	23504	7.2	54.9	0	0	0	1	0	0	PCV13	73	PCV13	112	PCV13	175			19A
57681	1721	4	0	0	0	1	0	Stuttgart	5.5	2	23504	7.2	54.9	0	1	0	0	0	1	PCV7	75	PCV7	109	PCV7	143	PCV7	361	1
65455	376	1	0	0	0	1	0	Stuttgart	5.5	2	23504	7.2	54.9	0	0	0	1	0	0	PCV13	117	PCV13	159	PCV13	263			33F
48201	235	0	0	0	1	0	1	Teltow-Fläming	8	2	18347	3.5	67.2	0				1	0									15C
68297	165	0	0	1	0	0	0	Trier-Saarburg	3.3	2	20019	2.1	55	0				1	0									10A
55298	419	1	0	0	1	0	1	Uckermark	16.7	2	15905	4.5	71.2	0	0	0	1	0	0	PCV13	89	PCV13	131	PCV13	187			15C
63729	1572	4	0	0	1	0	1	Uckermark	16.7	2	15905	4.5	71.2	0	0	0	0	0	0	PCV10	67	PCV10	95	PCV10	138	PCV13	488	3
58590	104	0	0	0	0	1	0	Ulm	4.4	2	24311	6.7	52.7	0	0	0	1	0	1	PCV 13	59							23B
66529	633	1	0	0	0	1	0	Ulm	4.4	2	24311	6.7	52.7	0				1	0									24F
57502	1660	4	0	0	0	1	0	Unterallgäu	2.1	2	22696	3.1	47.6	0	1	0	0	0	0	PCV7	99	PCV7	141	PCV7	210	PCV7	459	1
47357	1138	3	1	0	0	0	0	Viersen	7	2	20444	4.8	55.9	0	1	0	0	0	0	PCV7	96	PCV7	125	PCV7	205	PCV7	587	21
67335	145	0	0	0	1	0	1	Vorpommern-Greifswald	.	-	15164		68.9	0	0	0	1	0	1	PCV13	96	PCV13	131					15C
64437	627	1	0	0	1	0	1	Vorpommern-Greifswald	.	-	15164		68.9	0	0	0	1	0	1	PCV13	61	PCV13	92	PCV13	123	PCV13	392	24F
46611	479	1	0	0	1	0	1	Vorpommern-Rügen	.	-	16335		68.9	0	0	1	0	0	0	PCV10	63	PCV10	97	PCV10	125			19A
66302	354	0	0	0	1	0	1	Vorpommern-Rügen	.	-	16335		68.9	0	0	0	1	0	1	PCV13	64	PCV13	98	PCV13	133			10A
54494	1502	4	0	0	0	1	0	Waldshut	3.3	2	21137	4.3	53.4	0	0	0	0	0	0	PCV7	56	PCV7	101	PCV7	182	PCV13	644	15B
49689	459	1	1	0	0	0	0	Warendorf	5.4	2	20665	5.1	58.6	0	0	0	1	0	0	PCV13	102	PCV13	129	PCV13	235	PCV13	423	3
51279	301	0	1	0	0	0	0	Warendorf	5.4	2	20665	5.1	58.6	0	0	0	1	0	0	PCV 13	200	PCV 13	240	PCV 13	274			19A
62379	109	0	0	0	0	1	0	Weilheim-Schongau	2.7	2	22530	2.7	50.7	0				1	0									34
46560	645	1	0	1	0	0	1	Weimar	9.9	2	16501	2.2	66.6	0	0	0	0	0	1	PCV7	58	PCV7	86	PCV7	116	PCV13	401	33F
54996	112	0	0	1	0	0	0	Werra-Meißner-Kreis	6.8	2	18097	2.4	59.9	0	0	0	1	0	1	PCV13	88							6C
55102	594	1	1	0	0	0	0	Wesel	7.2	2	19391	5.5	53.1	0	0	0	1	0	0	PCV13	116	PCV13	144	PCV13	186	PCV13	411	38
66769	304	2	1	0	0	0	0	Wesel	7.2	2	19391	5.5	53.1	0	0	0	1	0	0	PCV13	104	PCV13	146	PCV13	213			19A
65348	655	1	1	0	0	0	0	Wesel	7.2	2	19391	5.5	53.1	0	0	0	1	0	0	PCV13	97	PCV13	181					19A
39016	267	0	0	1	0	0	0	Wetteraukreis	4.9	2	21112	4	56.9	0	1	0	0	0	0	PCV7	99	PCV7	149	PCV7	190			1
63309	519	1	0	1	0	0	0	Wetteraukreis	4.9	2	21112	4	56.9	0	0	0	1	0	0	PCV13	127	PCV13	169	PCV13	217	PCV13	583	15C
48908	428	1	0	1	0	0	0	Wiesbaden	7.3	2	21442	7.4	52.8	0				1	0									9N
49622	503	1	0	1	0	0	0	Wiesbaden	7.3	2	21442	7.4	52.8	0				1	0									9N
58984	372	1	0	1	0	0	0	Wiesbaden	7.3	2	21442	7.4	52.8	0	0	0	1	0	1	PCV13	64	PCV13	103	PCV13	134	PCV13	421	22F
60371	379	1	0	1	0	0	0	Wiesbaden	7.3	2	21442	7.4	52.8	0	0	1	0	0	1	PCV 10	89	PCV 10	120	PCV 10	162			15B
61225	898	2	0	1	0	0	0	Wiesbaden	7.3	2	21442	7.4	52.8	0	0	0	1	0	0	PCV13	80	PCV13	115	PCV13	154	PCV13	477	33F
56347	428	1	0	1	0	0	1	Wittenberg	11	2	16801	2.9	78.8	0	0	0	1	0	1	PCV13	59	PCV13	94	PCV13	127			10A
35917	100	0	1	0	0	0	0	Wuppertal	10.9	2	19702	8.6	46.9	0	1	0	0	0	1	unknown	84							7F
50126	1379	3	1	0	0	0	0	Wuppertal	10.9	2	19702	8.6	46.9	0	1	0	0	0	0	PCV 7	93	PCV 7	157	PCV 7	199	PCV 7	625	3
53444	457	1	1	0	0	0	0	Wuppertal	10.9	2	19702	8.6	46.9	0	0	0	1	0	0	PCV 13	98	PCV 13	161	PCV 13	226			38
65786	764	2	1	0	0	0	0	Wuppertal	10.9	2	19702	8.6	46.9	0				1	0									24F
54372	443	1	0	0	0	1	0	Würzburg	4.9	1	22926	4.5	55	0	0	0	1	0	0	PCV 13	97	PCV 13	128					38
62188	765	2	0	0	1	0	1	Wurzen	.	-	-		62.7	0	0	0	1	0	0	PCV13	86	PCV13	184	PCV13	272			12F
45550	338	0	0	0	0	1	0	Zollernalbkreis	4.3	2	22541	5.2	55.5	0	1	0	0	0	0	PCV7	90	PCV7	124	PCV7	215	PCV7	817	22F
